# Supplementary material for: Mapping the cardiac vascular niche in heart failure
Source: Nat Commun. 2022 May 31;13:3027. doi: 10.1038/s41467-022-30682-0 (PMC9156759; doi:10.1038/s41467-022-30682-0)
Supplement: Supplementary file 4 — Supplementary Data 1 [file 41467_2022_30682_MOESM4_ESM.xlsx]

## Sheet: gene sets fibroblast
query	significant	p_value	term_size	query_size	intersection_size	precision	recall	term_id	source	term_name	effective_domain_size	source_order	parents	cluster
query_1	TRUE	6.33492e-09	1372	38	18	0.473684	0.0131195	GO:0007155	GO:BP	cell adhesion	21118	3068		0
query_1	TRUE	7.33285e-09	1384	38	18	0.473684	0.0130058	GO:0022610	GO:BP	biological adhesion	21118	7625		0
query_1	TRUE	7.58627e-09	290	40	11	0.275	0.037931	GO:0030198	GO:BP	extracellular matrix organization	21118	7761		0
query_1	TRUE	7.87428e-09	291	40	11	0.275	0.0378007	GO:0045229	GO:BP	external encapsulating structure organization	21118	13241		0
query_1	TRUE	8.17212e-09	292	40	11	0.275	0.0376712	GO:0043062	GO:BP	extracellular structure organization	21118	12159		0
query_1	TRUE	1.14036e-07	773	40	14	0.35	0.0181113	GO:0001944	GO:BP	vasculature development	21118	680		0
query_1	TRUE	3.86039e-07	545	40	12	0.3	0.0220183	GO:0001525	GO:BP	angiogenesis	21118	445		0
query_1	TRUE	9.83888e-07	743	40	13	0.325	0.0174966	GO:0001568	GO:BP	blood vessel development	21118	472		0
query_1	TRUE	1.64285e-06	1137	40	15	0.375	0.0131926	GO:0035295	GO:BP	tube development	21118	10319		0
query_1	TRUE	2.29563e-06	1165	40	15	0.375	0.0128755	GO:0048646	GO:BP	anatomical structure formation involved in morphogenesis	21118	14992		0
query_1	TRUE	2.55143e-06	1174	40	15	0.375	0.0127768	GO:0072359	GO:BP	circulatory system development	21118	20273		0
query_1	TRUE	2.7144e-06	647	40	12	0.3	0.0185471	GO:0048514	GO:BP	blood vessel morphogenesis	21118	14881		0
query_1	TRUE	4.93406e-06	4876	40	27	0.675	0.00553733	GO:0048731	GO:BP	system development	21118	15076		0
query_1	TRUE	9.76079e-06	5441	40	28	0.7	0.00514611	GO:0007275	GO:BP	multicellular organism development	21118	3179		0
query_1	TRUE	1.52529e-05	5987	40	29	0.725	0.00484383	GO:0048856	GO:BP	anatomical structure development	21118	15191		0
query_1	TRUE	2.56101e-05	2715	40	20	0.5	0.00736648	GO:0009653	GO:BP	anatomical structure morphogenesis	21118	4034		0
query_1	TRUE	2.85219e-05	48	13	4	0.307692	0.0833333	GO:0048010	GO:BP	vascular endothelial growth factor receptor signaling pathway	21118	14533		0
query_1	TRUE	0.000108565	8	23	3	0.130435	0.375	GO:0061438	GO:BP	renal system vasculature morphogenesis	21118	18217		0
query_1	TRUE	0.000108565	8	23	3	0.130435	0.375	GO:0061439	GO:BP	kidney vasculature morphogenesis	21118	18218		0
query_1	TRUE	0.000121769	911	40	12	0.3	0.0131723	GO:0035239	GO:BP	tube morphogenesis	21118	10284		0
query_1	TRUE	0.000132929	6536	40	29	0.725	0.00443696	GO:0032502	GO:BP	developmental process	21118	8832		0
query_1	TRUE	0.000175826	587	40	10	0.25	0.0170358	GO:0007169	GO:BP	transmembrane receptor protein tyrosine kinase signaling pathway	21118	3082		0
query_1	TRUE	0.000299995	352	38	8	0.210526	0.0227273	GO:0031589	GO:BP	cell-substrate adhesion	21118	8414		0
query_1	TRUE	0.000651967	56	23	4	0.173913	0.0714286	GO:0010712	GO:BP	regulation of collagen metabolic process	21118	4865		0
query_1	TRUE	0.00126343	30	13	3	0.230769	0.1	GO:0030947	GO:BP	regulation of vascular endothelial growth factor receptor signaling pathway	21118	8091		0
query_1	TRUE	0.00130989	17	23	3	0.130435	0.176471	GO:0060973	GO:BP	cell migration involved in heart development	21118	17775		0
query_1	TRUE	0.00347218	69	28	4	0.142857	0.057971	GO:0032835	GO:BP	glomerulus development	21118	9092		0
query_1	TRUE	0.00365853	128	35	5	0.142857	0.0390625	GO:0010811	GO:BP	positive regulation of cell-substrate adhesion	21118	4958		0
query_1	TRUE	0.00685065	720	38	9	0.236842	0.0125	GO:0030155	GO:BP	regulation of cell adhesion	21118	7740		0
query_1	TRUE	0.00724601	17	40	3	0.075	0.176471	GO:0061298	GO:BP	retina vasculature development in camera-type eye	21118	18077		0
query_1	TRUE	0.00774888	30	23	3	0.130435	0.1	GO:0061437	GO:BP	renal system vasculature development	21118	18216		0
query_1	TRUE	0.00774888	30	23	3	0.130435	0.1	GO:0061440	GO:BP	kidney vasculature development	21118	18219		0
query_1	TRUE	0.0091629	108	23	4	0.173913	0.037037	GO:0032963	GO:BP	collagen metabolic process	21118	9181		0
query_1	TRUE	0.0100133	916	40	10	0.25	0.010917	GO:0007167	GO:BP	enzyme linked receptor protein signaling pathway	21118	3080		0
query_1	TRUE	0.0105515	1923	40	14	0.35	0.00728029	GO:0009888	GO:BP	tissue development	21118	4221		0
query_1	TRUE	0.0117223	4	23	2	0.0869565	0.5	GO:0035441	GO:BP	cell migration involved in vasculogenesis	21118	10424		0
query_1	TRUE	0.0117223	4	23	2	0.0869565	0.5	GO:0072278	GO:BP	metanephric comma-shaped body morphogenesis	21118	20204		0
query_1	TRUE	0.0128502	29	28	3	0.107143	0.103448	GO:1905314	GO:BP	semi-lunar valve development	21118	28192		0
query_1	TRUE	0.0190943	11	10	2	0.2	0.181818	GO:1903054	GO:BP	negative regulation of extracellular matrix organization	21118	26140		0
query_1	TRUE	0.0195242	5	23	2	0.0869565	0.4	GO:0072284	GO:BP	metanephric S-shaped body morphogenesis	21118	20210		0
query_1	TRUE	0.0292669	6	23	2	0.0869565	0.333333	GO:0072104	GO:BP	glomerular capillary formation	21118	20030		0
query_1	TRUE	0.0292669	6	23	2	0.0869565	0.333333	GO:0072103	GO:BP	glomerulus vasculature morphogenesis	21118	20029		0
query_1	TRUE	0.0292669	6	23	2	0.0869565	0.333333	GO:0072049	GO:BP	comma-shaped body morphogenesis	21118	19976		0
query_1	TRUE	0.0357082	88	39	4	0.102564	0.0454545	GO:0007492	GO:BP	endoderm development	21118	3372		0
query_1	TRUE	0.0385086	214	34	5	0.147059	0.0233645	GO:0007160	GO:BP	cell-matrix adhesion	21118	3073		0
query_1	TRUE	0.0391579	51	23	3	0.130435	0.0588235	GO:0032965	GO:BP	regulation of collagen biosynthetic process	21118	9183		0
query_1	TRUE	0.0402022	8483	21	18	0.857143	0.00212189	GO:0032501	GO:BP	multicellular organismal process	21118	8831		0
query_1	TRUE	0.0409465	7	23	2	0.0869565	0.285714	GO:0060978	GO:BP	angiogenesis involved in coronary vascular morphogenesis	21118	17780		0
query_1	TRUE	0.0409465	7	23	2	0.0869565	0.285714	GO:0072050	GO:BP	S-shaped body morphogenesis	21118	19977		0
query_1	TRUE	0.0432535	669	39	8	0.205128	0.0119581	GO:0071363	GO:BP	cellular response to growth factor stimulus	21118	19448		0
query_1	TRUE	0.0459598	44	28	3	0.107143	0.0681818	GO:0003179	GO:BP	heart valve morphogenesis	21118	1759		0
query_1	TRUE	0.0465895	216	35	5	0.142857	0.0231481	GO:0010810	GO:BP	regulation of cell-substrate adhesion	21118	4957		0
query_1	TRUE	3.13993e-20	490	40	20	0.5	0.0408163	GO:0031012	GO:CC	extracellular matrix	21016	1199		0
query_1	TRUE	3.40564e-20	492	40	20	0.5	0.0406504	GO:0030312	GO:CC	external encapsulating structure	21016	1094		0
query_1	TRUE	2.14309e-19	362	40	18	0.45	0.0497238	GO:0062023	GO:CC	collagen-containing extracellular matrix	21016	2679		0
query_1	TRUE	1.16162e-15	85	40	11	0.275	0.129412	GO:0005581	GO:CC	collagen trimer	21016	245		0
query_1	TRUE	1.2518e-10	111	40	9	0.225	0.0810811	GO:0005604	GO:CC	basement membrane	21016	268		0
query_1	TRUE	8.09344e-08	1928	40	19	0.475	0.00985477	GO:0005615	GO:CC	extracellular space	21016	278		0
query_1	TRUE	4.96356e-07	2711	40	21	0.525	0.00774622	GO:0005576	GO:CC	extracellular region	21016	241		0
query_1	TRUE	7.70801e-06	18	40	4	0.1	0.222222	GO:0098644	GO:CC	complex of collagen trimers	21016	3594		0
query_1	TRUE	5.07713e-05	7	40	3	0.075	0.428571	GO:0098645	GO:CC	collagen network	21016	3595		0
query_1	TRUE	5.07713e-05	7	40	3	0.075	0.428571	GO:0098642	GO:CC	network-forming collagen trimer	21016	3592		0
query_1	TRUE	5.07713e-05	7	40	3	0.075	0.428571	GO:0098651	GO:CC	basement membrane collagen trimer	21016	3599		0
query_1	TRUE	5.07713e-05	7	40	3	0.075	0.428571	GO:0005587	GO:CC	collagen type IV trimer	21016	251		0
query_1	TRUE	5.49057e-05	6817	40	29	0.725	0.00425407	GO:0071944	GO:CC	cell periphery	21016	3132		0
query_1	TRUE	0.00263513	170	37	5	0.135135	0.0294118	GO:0042383	GO:CC	sarcolemma	21016	2025		0
query_1	TRUE	0.0195174	33	9	2	0.222222	0.0606061	GO:0008305	GO:CC	integrin complex	21016	620		0
query_1	TRUE	0.0259574	38	9	2	0.222222	0.0526316	GO:0098636	GO:CC	protein complex involved in cell adhesion	21016	3590		0
query_1	TRUE	9.33296e-17	136	40	13	0.325	0.0955882	GO:0005201	GO:MF	extracellular matrix structural constituent	20802	1697		0
query_1	TRUE	3.77727e-15	35	40	9	0.225	0.257143	GO:0030020	GO:MF	extracellular matrix structural constituent conferring tensile strength	20802	4727		0
query_1	TRUE	1.46413e-09	612	40	14	0.35	0.0228758	GO:0005198	GO:MF	structural molecule activity	20802	1694		0
query_1	TRUE	0.000418031	203	35	6	0.171429	0.0295567	GO:0005539	GO:MF	glycosaminoglycan binding	20802	1899		0
query_1	TRUE	0.000582004	12	40	3	0.075	0.25	GO:0048407	GO:MF	platelet-derived growth factor binding	20802	8403		0
query_1	TRUE	0.00106514	70	29	4	0.137931	0.0571429	GO:0005518	GO:MF	collagen binding	20802	1882		0
query_1	TRUE	0.00189139	8	9	2	0.222222	0.25	GO:0098634	GO:MF	cell-matrix adhesion mediator activity	20802	10413		0
query_1	TRUE	0.00189264	148	35	5	0.142857	0.0337838	GO:0008201	GO:MF	heparin binding	20802	2039		0
query_1	TRUE	0.00284834	4	23	2	0.0869565	0.5	GO:0038085	GO:MF	vascular endothelial growth factor binding	20802	6534		0
query_1	TRUE	0.0264888	256	35	5	0.142857	0.0195312	GO:1901681	GO:MF	sulfur compound binding	20802	11970		0
query_1	TRUE	0.0462862	1464	29	9	0.310345	0.00614754	GO:0044877	GO:MF	protein-containing complex binding	20802	7129		0
query_1	TRUE	0.0471688	38	9	2	0.222222	0.0526316	GO:0098631	GO:MF	cell adhesion mediator activity	20802	10410		0
query_1	TRUE	0.0487639	57	35	3	0.0857143	0.0526316	GO:0050840	GO:MF	extracellular matrix binding	20802	9082		0
query_1	TRUE	0.000549339	9	37	4	0.108108	0.444444	HP:0005988	HP	Congenital muscular torticollis	4645	3997		0
query_1	TRUE	0.000612466	3	37	3	0.0810811	1	HP:0030095	HP	Reduced muscle collagen VI	4645	10195		0
query_1	TRUE	0.00142243	11	37	4	0.108108	0.363636	HP:0100297	HP	Increased endomysial connective tissue	4645	14493		0
query_1	TRUE	0.00605756	5	37	3	0.0810811	0.6	HP:0006149	HP	Increased laxity of fingers	4645	4060		0
query_1	TRUE	0.0120486	6	37	3	0.0810811	0.5	HP:0005072	HP	Hyperextensibility at wrists	4645	3465		0
query_1	TRUE	0.0198394	20	37	4	0.108108	0.2	HP:0003741	HP	Congenital muscular dystrophy	4645	2663		0
query_1	TRUE	0.0209693	7	37	3	0.0810811	0.428571	HP:0006460	HP	Increased laxity of ankles	4645	4241		0
query_1	TRUE	0.0333667	8	37	3	0.0810811	0.375	HP:0020152	HP	Distal joint laxity	4645	9433		0
query_1	TRUE	0.0497754	9	37	3	0.0810811	0.333333	HP:0003713	HP	Muscle fiber necrosis	4645	2645		0
query_1	TRUE	2.4895e-10	88	40	10	0.25	0.113636	KEGG:04512	KEGG	ECM-receptor interaction	8790	294		0
query_1	TRUE	5.68197e-08	108	40	9	0.225	0.0833333	KEGG:04974	KEGG	Protein digestion and absorption	8790	383		0
query_1	TRUE	8.7079e-07	200	40	10	0.25	0.05	KEGG:04510	KEGG	Focal adhesion	8790	293		0
query_1	TRUE	1.96064e-05	354	40	11	0.275	0.0310734	KEGG:05165	KEGG	Human papillomavirus infection	8790	424		0
query_1	TRUE	0.000202124	359	40	10	0.25	0.0278552	KEGG:04151	KEGG	PI3K-Akt signaling pathway	8790	265		0
query_1	TRUE	0.00366099	93	40	5	0.125	0.0537634	KEGG:05222	KEGG	Small cell lung cancer	8790	449		0
query_1	TRUE	0.00714805	107	40	5	0.125	0.046729	KEGG:05146	KEGG	Amoebiasis	8790	416		0
query_1	TRUE	0.00731772	543	40	10	0.25	0.0184162	KEGG:05200	KEGG	Pathways in cancer	8790	431		0
query_1	TRUE	0.0171535	48	40	4	0.1	0.0833333	MIRNA:mmu-miR-29a-3p	MIRNA	mmu-miR-29a-3p	7131	310		0
query_1	TRUE	0.0252985	53	40	4	0.1	0.0754717	MIRNA:mmu-miR-29b-3p	MIRNA	mmu-miR-29b-3p	7131	314		0
query_1	TRUE	1.44097e-11	38	40	9	0.225	0.236842	REAC:R-MMU-8948216	REAC	Collagen chain trimerization	8631	299		0
query_1	TRUE	4.84712e-11	258	40	15	0.375	0.0581395	REAC:R-MMU-1474244	REAC	Extracellular matrix organization	8631	452		0
query_1	TRUE	1.2862e-10	17	40	7	0.175	0.411765	REAC:R-MMU-419037	REAC	NCAM1 interactions	8631	869		0
query_1	TRUE	4.4627e-10	54	40	9	0.225	0.166667	REAC:R-MMU-1442490	REAC	Collagen degradation	8631	300		0
query_1	TRUE	1.03748e-09	59	40	9	0.225	0.152542	REAC:R-MMU-1650814	REAC	Collagen biosynthesis and modifying enzymes	8631	298		0
query_1	TRUE	1.65868e-09	62	40	9	0.225	0.145161	REAC:R-MMU-2022090	REAC	Assembly of collagen fibrils and other multimeric structures	8631	131		0
query_1	TRUE	2.98723e-09	66	40	9	0.225	0.136364	REAC:R-MMU-216083	REAC	Integrin cell surface interactions	8631	675		0
query_1	TRUE	1.22275e-08	50	40	8	0.2	0.16	REAC:R-MMU-186797	REAC	Signaling by PDGF	8631	1390		0
query_1	TRUE	2.67759e-08	33	40	7	0.175	0.212121	REAC:R-MMU-375165	REAC	NCAM signaling for neurite out-growth	8631	868		0
query_1	TRUE	4.29225e-08	88	40	9	0.225	0.102273	REAC:R-MMU-1474290	REAC	Collagen formation	8631	301		0
query_1	TRUE	1.54341e-06	131	40	9	0.225	0.0687023	REAC:R-MMU-1474228	REAC	Degradation of the extracellular matrix	8631	364		0
query_1	TRUE	1.70414e-05	24	40	5	0.125	0.208333	REAC:R-MMU-3000157	REAC	Laminin interactions	8631	748		0
query_1	TRUE	2.23603e-05	382	40	12	0.3	0.0314136	REAC:R-MMU-9006934	REAC	Signaling by Receptor Tyrosine Kinases	8631	1393		0
query_1	TRUE	0.000167238	40	37	5	0.135135	0.125	REAC:R-MMU-3000178	REAC	ECM proteoglycans	8631	402		0
query_1	TRUE	0.00380563	33	40	4	0.1	0.121212	REAC:R-MMU-3000171	REAC	Non-integrin membrane-ECM interactions	8631	921		0
query_1	TRUE	0.00443574	254	40	8	0.2	0.0314961	REAC:R-MMU-422475	REAC	Axon guidance	8631	142		0
query_1	TRUE	0.00456408	255	40	8	0.2	0.0313725	REAC:R-MMU-9675108	REAC	Nervous system development	8631	906		0
query_1	TRUE	0.00661716	13	40	3	0.075	0.230769	REAC:R-MMU-2214320	REAC	Anchoring fibril formation	8631	106		0
query_1	TRUE	0.0128322	16	40	3	0.075	0.1875	REAC:R-MMU-2243919	REAC	Crosslinking of collagen fibrils	8631	319		0
query_1	TRUE	0.0494587	26	38	3	0.0789474	0.115385	REAC:R-MMU-8874081	REAC	MET activates PTK2 signaling	8631	776		0
query_1	TRUE	0.0171225	9528	29	24	0.827586	0.00251889	TF:M01835_1	TF	Factor: GKLF; motif: CCTCCYN; match class: 1	21836	1339		0
query_1	TRUE	0.00546464	185	40	8	0.2	0.0432432	WP:WP85	WP	Focal Adhesion	4526	188		0
query_1	TRUE	1.78543e-18	1975	112	49	0.4375	0.0248101	GO:0012501	GO:BP	programmed cell death	21118	5130		1
query_1	TRUE	4.03698e-18	1919	112	48	0.428571	0.025013	GO:0006915	GO:BP	apoptotic process	21118	2868		1
query_1	TRUE	4.25857e-18	1740	112	46	0.410714	0.0264368	GO:0010941	GO:BP	regulation of cell death	21118	5075		1
query_1	TRUE	7.0589e-18	1587	112	44	0.392857	0.0277253	GO:0043067	GO:BP	regulation of programmed cell death	21118	12164		1
query_1	TRUE	7.14678e-18	2136	112	50	0.446429	0.0234082	GO:0008219	GO:BP	cell death	21118	3573		1
query_1	TRUE	1.7875e-17	3760	112	64	0.571429	0.0170213	GO:0009893	GO:BP	positive regulation of metabolic process	21118	4226		1
query_1	TRUE	1.88309e-17	6841	113	85	0.752212	0.0124251	GO:0019222	GO:BP	regulation of metabolic process	21118	6496		1
query_1	TRUE	2.31657e-17	1550	112	43	0.383929	0.0277419	GO:0042981	GO:BP	regulation of apoptotic process	21118	12103		1
query_1	TRUE	5.87564e-17	3467	112	61	0.544643	0.0175945	GO:0010604	GO:BP	positive regulation of macromolecule metabolic process	21118	4763		1
query_1	TRUE	1.66613e-16	6363	113	81	0.716814	0.0127298	GO:0060255	GO:BP	regulation of macromolecule metabolic process	21118	17082		1
query_1	TRUE	1.07747e-15	5886	113	77	0.681416	0.0130819	GO:0080090	GO:BP	regulation of primary metabolic process	21118	20913		1
query_1	TRUE	1.25755e-15	6305	112	79	0.705357	0.0125297	GO:0048518	GO:BP	positive regulation of biological process	21118	14885		1
query_1	TRUE	1.43745e-15	6073	113	78	0.690265	0.0128437	GO:0031323	GO:BP	regulation of cellular metabolic process	21118	8281		1
query_1	TRUE	1.54343e-15	3097	115	57	0.495652	0.0184049	GO:0070887	GO:BP	cellular response to chemical stimulus	21118	19167		1
query_1	TRUE	2.13726e-15	4888	113	70	0.619469	0.0143208	GO:0010468	GO:BP	regulation of gene expression	21118	4662		1
query_1	TRUE	4.63647e-15	5706	113	75	0.663717	0.0131441	GO:0051171	GO:BP	regulation of nitrogen compound metabolic process	21118	15686		1
query_1	TRUE	1.48347e-14	3275	111	56	0.504505	0.0170992	GO:0031325	GO:BP	positive regulation of cellular metabolic process	21118	8283		1
query_1	TRUE	2.57905e-14	1820	100	40	0.4	0.021978	GO:1901700	GO:BP	response to oxygen-containing compound	21118	24937		1
query_1	TRUE	2.96939e-14	5796	112	74	0.660714	0.0127674	GO:0048522	GO:BP	positive regulation of cellular process	21118	14889		1
query_1	TRUE	5.73346e-14	3418	113	57	0.504425	0.0166764	GO:0010033	GO:BP	response to organic substance	21118	4320		1
query_1	TRUE	6.39213e-14	2425	100	45	0.45	0.0185567	GO:0006357	GO:BP	regulation of transcription by RNA polymerase II	21118	2368		1
query_1	TRUE	7.75626e-14	1912	94	39	0.414894	0.0203975	GO:0045935	GO:BP	positive regulation of nucleobase-containing compound metabolic process	21118	13687		1
query_1	TRUE	1.36687e-13	3069	111	53	0.477477	0.0172695	GO:0051173	GO:BP	positive regulation of nitrogen compound metabolic process	21118	15688		1
query_1	TRUE	1.70533e-13	3880	113	60	0.530973	0.0154639	GO:2000112	GO:BP	regulation of cellular macromolecule biosynthetic process	21118	29314		1
query_1	TRUE	1.81833e-13	2492	100	45	0.45	0.0180578	GO:0006366	GO:BP	transcription by RNA polymerase II	21118	2375		1
query_1	TRUE	1.8439e-13	3931	112	60	0.535714	0.0152633	GO:0019219	GO:BP	regulation of nucleobase-containing compound metabolic process	21118	6493		1
query_1	TRUE	2.02044e-13	1745	94	37	0.393617	0.0212034	GO:0051254	GO:BP	positive regulation of RNA metabolic process	21118	15755		1
query_1	TRUE	2.57686e-13	3913	113	60	0.530973	0.0153335	GO:0010556	GO:BP	regulation of macromolecule biosynthetic process	21118	4720		1
query_1	TRUE	1.20879e-12	3691	112	57	0.508929	0.015443	GO:0051252	GO:BP	regulation of RNA metabolic process	21118	15753		1
query_1	TRUE	1.39896e-12	1805	111	40	0.36036	0.0221607	GO:0033554	GO:BP	cellular response to stress	21118	9546		1
query_1	TRUE	1.90179e-12	676	111	26	0.234234	0.0384615	GO:0010942	GO:BP	positive regulation of cell death	21118	5076		1
query_1	TRUE	2.13698e-12	4088	113	60	0.530973	0.0146771	GO:0031326	GO:BP	regulation of cellular biosynthetic process	21118	8284		1
query_1	TRUE	4.95554e-12	2453	113	46	0.40708	0.0187525	GO:0071310	GO:BP	cellular response to organic substance	21118	19397		1
query_1	TRUE	5.34153e-12	4167	113	60	0.530973	0.0143988	GO:0009889	GO:BP	regulation of biosynthetic process	21118	4222		1
query_1	TRUE	5.46121e-12	3817	115	58	0.504348	0.0151952	GO:0006950	GO:BP	response to stress	21118	2897		1
query_1	TRUE	5.7143e-12	5933	113	72	0.637168	0.0121355	GO:0010467	GO:BP	gene expression	21118	4661		1
query_1	TRUE	1.55522e-11	607	111	24	0.216216	0.0395387	GO:0043068	GO:BP	positive regulation of programmed cell death	21118	12165		1
query_1	TRUE	1.83095e-11	1619	113	37	0.327434	0.0228536	GO:0009719	GO:BP	response to endogenous stimulus	21118	4080		1
query_1	TRUE	1.96695e-11	48	94	10	0.106383	0.208333	GO:0043618	GO:BP	regulation of transcription from RNA polymerase II promoter in response to stress	21118	12486		1
query_1	TRUE	2.01917e-11	4705	113	63	0.557522	0.01339	GO:0044271	GO:BP	cellular nitrogen compound biosynthetic process	21118	12747		1
query_1	TRUE	2.09978e-11	3411	112	53	0.473214	0.015538	GO:0006355	GO:BP	regulation of transcription, DNA-templated	21118	2366		1
query_1	TRUE	2.15253e-11	3413	112	53	0.473214	0.0155289	GO:1903506	GO:BP	regulation of nucleic acid-templated transcription	21118	26535		1
query_1	TRUE	2.26191e-11	3417	112	53	0.473214	0.0155107	GO:2001141	GO:BP	regulation of RNA biosynthetic process	21118	30294		1
query_1	TRUE	3.08292e-11	3963	112	57	0.508929	0.014383	GO:0034654	GO:BP	nucleobase-containing compound biosynthetic process	21118	10036		1
query_1	TRUE	4.68896e-11	52	94	10	0.106383	0.192308	GO:0043620	GO:BP	regulation of DNA-templated transcription in response to stress	21118	12488		1
query_1	TRUE	5.62547e-11	2731	113	47	0.415929	0.0172098	GO:0031324	GO:BP	negative regulation of cellular metabolic process	21118	8282		1
query_1	TRUE	6.28949e-11	5715	113	69	0.610619	0.0120735	GO:0044249	GO:BP	cellular biosynthetic process	21118	12733		1
query_1	TRUE	6.39927e-11	4028	112	57	0.508929	0.0141509	GO:0018130	GO:BP	heterocycle biosynthetic process	21118	6036		1
query_1	TRUE	7.47377e-11	4042	112	57	0.508929	0.0141019	GO:0019438	GO:BP	aromatic compound biosynthetic process	21118	6696		1
query_1	TRUE	9.10881e-11	3532	112	53	0.473214	0.0150057	GO:0006351	GO:BP	transcription, DNA-templated	21118	2362		1
query_1	TRUE	9.32718e-11	3534	112	53	0.473214	0.0149972	GO:0097659	GO:BP	nucleic acid-templated transcription	21118	21966		1
query_1	TRUE	1.0886e-10	1253	100	30	0.3	0.0239425	GO:0045944	GO:BP	positive regulation of transcription by RNA polymerase II	21118	13695		1
query_1	TRUE	1.11344e-10	3549	112	53	0.473214	0.0149338	GO:0032774	GO:BP	RNA biosynthetic process	21118	9045		1
query_1	TRUE	1.13927e-10	5779	113	69	0.610619	0.0119398	GO:1901576	GO:BP	organic substance biosynthetic process	21118	24835		1
query_1	TRUE	1.32053e-10	4744	113	62	0.548673	0.0130691	GO:0034645	GO:BP	cellular macromolecule biosynthetic process	21118	10031		1
query_1	TRUE	1.45966e-10	4470	113	60	0.530973	0.0134228	GO:0016070	GO:BP	RNA metabolic process	21118	5687		1
query_1	TRUE	1.89809e-10	1043	97	27	0.278351	0.0258869	GO:0014070	GO:BP	response to organic cyclic compound	21118	5199		1
query_1	TRUE	1.93534e-10	4782	113	62	0.548673	0.0129653	GO:0009059	GO:BP	macromolecule biosynthetic process	21118	3675		1
query_1	TRUE	2.65483e-10	9669	113	90	0.79646	0.0093081	GO:0006807	GO:BP	nitrogen compound metabolic process	21118	2776		1
query_1	TRUE	2.72443e-10	4962	113	63	0.557522	0.0126965	GO:0090304	GO:BP	nucleic acid metabolic process	21118	21373		1
query_1	TRUE	2.8826e-10	5416	113	66	0.584071	0.0121861	GO:0006139	GO:BP	nucleobase-containing compound metabolic process	21118	2173		1
query_1	TRUE	2.90696e-10	5882	113	69	0.610619	0.0117307	GO:0009058	GO:BP	biosynthetic process	21118	3674		1
query_1	TRUE	3.33749e-10	1844	94	34	0.361702	0.0184382	GO:0010557	GO:BP	positive regulation of macromolecule biosynthetic process	21118	4721		1
query_1	TRUE	3.35744e-10	4181	112	57	0.508929	0.0136331	GO:1901362	GO:BP	organic cyclic compound biosynthetic process	21118	24638		1
query_1	TRUE	3.5263e-10	1254	104	30	0.288462	0.0239234	GO:0080134	GO:BP	regulation of response to stress	21118	20932		1
query_1	TRUE	3.57064e-10	10350	113	93	0.823009	0.00898551	GO:0044237	GO:BP	cellular metabolic process	21118	12725		1
query_1	TRUE	3.8359e-10	1923	106	37	0.349057	0.0192408	GO:0009888	GO:BP	tissue development	21118	4221		1
query_1	TRUE	4.03311e-10	1247	105	30	0.285714	0.0240577	GO:1901701	GO:BP	cellular response to oxygen-containing compound	21118	24938		1
query_1	TRUE	7.88559e-10	10243	113	92	0.814159	0.00898174	GO:0044238	GO:BP	primary metabolic process	21118	12726		1
query_1	TRUE	7.96047e-10	591	111	22	0.198198	0.037225	GO:0043065	GO:BP	positive regulation of apoptotic process	21118	12162		1
query_1	TRUE	8.60975e-10	5535	113	66	0.584071	0.0119241	GO:0046483	GO:BP	heterocycle metabolic process	21118	14204		1
query_1	TRUE	1.07175e-09	3617	112	52	0.464286	0.0143766	GO:0048513	GO:BP	animal organ development	21118	14880		1
query_1	TRUE	1.17151e-09	6201	113	70	0.619469	0.0112885	GO:0034641	GO:BP	cellular nitrogen compound metabolic process	21118	10027		1
query_1	TRUE	1.17717e-09	4876	112	61	0.544643	0.0125103	GO:0048731	GO:BP	system development	21118	15076		1
query_1	TRUE	1.18019e-09	11429	113	97	0.858407	0.00848718	GO:0008152	GO:BP	metabolic process	21118	3544		1
query_1	TRUE	1.24746e-09	1956	108	37	0.342593	0.0189162	GO:0031328	GO:BP	positive regulation of cellular biosynthetic process	21118	8286		1
query_1	TRUE	1.39129e-09	9484	113	88	0.778761	0.00927879	GO:0043170	GO:BP	macromolecule metabolic process	21118	12224		1
query_1	TRUE	1.39398e-09	10989	113	95	0.840708	0.00864501	GO:0071704	GO:BP	organic substance metabolic process	21118	19739		1
query_1	TRUE	1.72811e-09	3239	113	49	0.433628	0.0151281	GO:0009892	GO:BP	negative regulation of metabolic process	21118	4225		1
query_1	TRUE	1.81057e-09	5618	113	66	0.584071	0.011748	GO:0006725	GO:BP	cellular aromatic compound metabolic process	21118	2705		1
query_1	TRUE	1.90874e-09	980	112	27	0.241071	0.027551	GO:0043066	GO:BP	negative regulation of apoptotic process	21118	12163		1
query_1	TRUE	2.02782e-09	1616	94	31	0.329787	0.0191832	GO:1903508	GO:BP	positive regulation of nucleic acid-templated transcription	21118	26537		1
query_1	TRUE	2.02782e-09	1616	94	31	0.329787	0.0191832	GO:0045893	GO:BP	positive regulation of transcription, DNA-templated	21118	13647		1
query_1	TRUE	2.06104e-09	1617	94	31	0.329787	0.0191713	GO:1902680	GO:BP	positive regulation of RNA biosynthetic process	21118	25803		1
query_1	TRUE	2.38701e-09	4378	109	56	0.513761	0.0127912	GO:0030154	GO:BP	cell differentiation	21118	7739		1
query_1	TRUE	2.40829e-09	1999	108	37	0.342593	0.0185093	GO:0009891	GO:BP	positive regulation of biosynthetic process	21118	4224		1
query_1	TRUE	2.5964e-09	6536	112	71	0.633929	0.0108629	GO:0032502	GO:BP	developmental process	21118	8832		1
query_1	TRUE	2.88414e-09	5544	115	66	0.573913	0.0119048	GO:0048519	GO:BP	negative regulation of biological process	21118	14886		1
query_1	TRUE	2.92516e-09	5829	113	67	0.59292	0.0114943	GO:1901360	GO:BP	organic cyclic compound metabolic process	21118	24636		1
query_1	TRUE	3.0145e-09	5068	113	62	0.548673	0.0122336	GO:0048523	GO:BP	negative regulation of cellular process	21118	14890		1
query_1	TRUE	3.20523e-09	1002	112	27	0.241071	0.0269461	GO:0043069	GO:BP	negative regulation of programmed cell death	21118	12166		1
query_1	TRUE	3.32064e-09	5441	95	57	0.6	0.010476	GO:0007275	GO:BP	multicellular organism development	21118	3179		1
query_1	TRUE	3.42878e-09	1444	112	32	0.285714	0.0221607	GO:2000026	GO:BP	regulation of multicellular organismal development	21118	29229		1
query_1	TRUE	4.13951e-09	1093	97	26	0.268041	0.0237877	GO:0010243	GO:BP	response to organonitrogen compound	21118	4509		1
query_1	TRUE	4.97894e-09	4454	109	56	0.513761	0.012573	GO:0048869	GO:BP	cellular developmental process	21118	15203		1
query_1	TRUE	5.06667e-09	1199	97	27	0.278351	0.0225188	GO:1901698	GO:BP	response to nitrogen compound	21118	24935		1
query_1	TRUE	6.26025e-09	5987	112	67	0.598214	0.0111909	GO:0048856	GO:BP	anatomical structure development	21118	15191		1
query_1	TRUE	6.43801e-09	7962	113	79	0.699115	0.00992213	GO:0044260	GO:BP	cellular macromolecule metabolic process	21118	12740		1
query_1	TRUE	6.73048e-09	1119	112	28	0.25	0.0250223	GO:0060548	GO:BP	negative regulation of cell death	21118	17364		1
query_1	TRUE	9.96887e-09	2542	113	42	0.371681	0.0165224	GO:0051172	GO:BP	negative regulation of nitrogen compound metabolic process	21118	15687		1
query_1	TRUE	1.36752e-08	332	104	16	0.153846	0.0481928	GO:0062197	GO:BP	cellular response to chemical stress	21118	18634		1
query_1	TRUE	2.09953e-08	1174	112	28	0.25	0.0238501	GO:0072359	GO:BP	circulatory system development	21118	20273		1
query_1	TRUE	2.10888e-08	1629	113	33	0.292035	0.0202578	GO:2000113	GO:BP	negative regulation of cellular macromolecule biosynthetic process	21118	29315		1
query_1	TRUE	2.17956e-08	1177	97	26	0.268041	0.0220901	GO:0009628	GO:BP	response to abiotic stimulus	21118	4009		1
query_1	TRUE	2.65376e-08	1643	113	33	0.292035	0.0200852	GO:0010558	GO:BP	negative regulation of macromolecule biosynthetic process	21118	4722		1
query_1	TRUE	3.35384e-08	2999	113	45	0.39823	0.015005	GO:0010605	GO:BP	negative regulation of macromolecule metabolic process	21118	4764		1
query_1	TRUE	3.99363e-08	5544	115	64	0.556522	0.011544	GO:0042221	GO:BP	response to chemical	21118	11657		1
query_1	TRUE	5.69372e-08	909	109	24	0.220183	0.0264026	GO:0030097	GO:BP	hemopoiesis	21118	7723		1
query_1	TRUE	5.75207e-08	2591	112	41	0.366071	0.015824	GO:0050793	GO:BP	regulation of developmental process	21118	15370		1
query_1	TRUE	5.77e-08	1555	109	31	0.284404	0.0199357	GO:0051240	GO:BP	positive regulation of multicellular organismal process	21118	15744		1
query_1	TRUE	6.91272e-08	1703	113	33	0.292035	0.0193776	GO:0031327	GO:BP	negative regulation of cellular biosynthetic process	21118	8285		1
query_1	TRUE	7.14804e-08	912	92	22	0.23913	0.0241228	GO:0009725	GO:BP	response to hormone	21118	4086		1
query_1	TRUE	9.64538e-08	1333	113	29	0.256637	0.0217554	GO:0071495	GO:BP	cellular response to endogenous stimulus	21118	19572		1
query_1	TRUE	1.00445e-07	604	100	19	0.19	0.031457	GO:0010035	GO:BP	response to inorganic substance	21118	4322		1
query_1	TRUE	1.14214e-07	1753	112	33	0.294643	0.0188249	GO:0042127	GO:BP	regulation of cell population proliferation	21118	11585		1
query_1	TRUE	1.32723e-07	1406	109	29	0.266055	0.0206259	GO:0002682	GO:BP	regulation of immune system process	21118	1332		1
query_1	TRUE	1.3373e-07	1746	113	33	0.292035	0.0189003	GO:0009890	GO:BP	negative regulation of biosynthetic process	21118	4223		1
query_1	TRUE	1.5051e-07	953	109	24	0.220183	0.0251836	GO:0048534	GO:BP	hematopoietic or lymphoid organ development	21118	14899		1
query_1	TRUE	1.68674e-07	591	105	19	0.180952	0.0321489	GO:0097190	GO:BP	apoptotic signaling pathway	21118	21753		1
query_1	TRUE	1.81658e-07	773	112	22	0.196429	0.0284605	GO:0001944	GO:BP	vasculature development	21118	680		1
query_1	TRUE	2.15906e-07	951	111	24	0.216216	0.0252366	GO:0051338	GO:BP	regulation of transferase activity	21118	15824		1
query_1	TRUE	2.46976e-07	2807	113	42	0.371681	0.0149626	GO:0002376	GO:BP	immune system process	21118	1038		1
query_1	TRUE	3.66961e-07	947	105	23	0.219048	0.0242872	GO:0002684	GO:BP	positive regulation of immune system process	21118	1334		1
query_1	TRUE	3.81143e-07	898	92	21	0.228261	0.0233853	GO:0051726	GO:BP	regulation of cell cycle	21118	16112		1
query_1	TRUE	5.19224e-07	3029	112	43	0.383929	0.0141961	GO:0065009	GO:BP	regulation of molecular function	21118	18665		1
query_1	TRUE	5.35328e-07	1649	112	31	0.276786	0.0187993	GO:0045595	GO:BP	regulation of cell differentiation	21118	13369		1
query_1	TRUE	5.42005e-07	1015	109	24	0.220183	0.0236453	GO:0002520	GO:BP	immune system development	21118	1174		1
query_1	TRUE	5.57427e-07	12140	113	96	0.849558	0.00790774	GO:0050794	GO:BP	regulation of cellular process	21118	15371		1
query_1	TRUE	5.69889e-07	2788	112	41	0.366071	0.0147059	GO:0051239	GO:BP	regulation of multicellular organismal process	21118	15743		1
query_1	TRUE	5.72967e-07	1166	112	26	0.232143	0.0222985	GO:0044092	GO:BP	negative regulation of molecular function	21118	12674		1
query_1	TRUE	5.84124e-07	743	112	21	0.1875	0.0282638	GO:0001568	GO:BP	blood vessel development	21118	472		1
query_1	TRUE	6.28102e-07	1171	112	26	0.232143	0.0222032	GO:0010628	GO:BP	positive regulation of gene expression	21118	4786		1
query_1	TRUE	6.48028e-07	2650	113	40	0.353982	0.0150943	GO:0051246	GO:BP	regulation of protein metabolic process	21118	15747		1
query_1	TRUE	8.31802e-07	531	113	18	0.159292	0.0338983	GO:1901652	GO:BP	response to peptide	21118	24899		1
query_1	TRUE	8.41442e-07	12686	113	98	0.867257	0.00772505	GO:0050789	GO:BP	regulation of biological process	21118	15367		1
query_1	TRUE	8.46863e-07	980	97	22	0.226804	0.022449	GO:0033993	GO:BP	response to lipid	21118	9659		1
query_1	TRUE	9.83544e-07	935	93	21	0.225806	0.0224599	GO:0034097	GO:BP	response to cytokine	21118	9696		1
query_1	TRUE	1.22355e-06	1400	112	28	0.25	0.02	GO:0045892	GO:BP	negative regulation of transcription, DNA-templated	21118	13646		1
query_1	TRUE	1.2636e-06	1402	112	28	0.25	0.0199715	GO:1903507	GO:BP	negative regulation of nucleic acid-templated transcription	21118	26536		1
query_1	TRUE	1.28408e-06	1403	112	28	0.25	0.0199572	GO:1902679	GO:BP	negative regulation of RNA biosynthetic process	21118	25802		1
query_1	TRUE	1.31093e-06	1606	112	30	0.267857	0.01868	GO:0045934	GO:BP	negative regulation of nucleobase-containing compound metabolic process	21118	13686		1
query_1	TRUE	1.40275e-06	1412	91	25	0.274725	0.0177054	GO:0051094	GO:BP	positive regulation of developmental process	21118	15617		1
query_1	TRUE	1.7999e-06	1137	112	25	0.223214	0.0219877	GO:0035295	GO:BP	tube development	21118	10319		1
query_1	TRUE	2.08056e-06	2072	112	34	0.303571	0.0164093	GO:0008283	GO:BP	cell population proliferation	21118	3580		1
query_1	TRUE	2.39174e-06	281	104	13	0.125	0.0462633	GO:0034599	GO:BP	cellular response to oxidative stress	21118	10002		1
query_1	TRUE	2.42364e-06	647	112	19	0.169643	0.0293663	GO:0048514	GO:BP	blood vessel morphogenesis	21118	14881		1
query_1	TRUE	2.84728e-06	2491	115	38	0.330435	0.0152549	GO:0035556	GO:BP	intracellular signal transduction	21118	10495		1
query_1	TRUE	3.94596e-06	911	112	22	0.196429	0.0241493	GO:0035239	GO:BP	tube morphogenesis	21118	10284		1
query_1	TRUE	4.20394e-06	724	104	19	0.182692	0.0262431	GO:0001817	GO:BP	regulation of cytokine production	21118	595		1
query_1	TRUE	4.92163e-06	731	104	19	0.182692	0.0259918	GO:0001816	GO:BP	cytokine production	21118	594		1
query_1	TRUE	4.93385e-06	845	111	21	0.189189	0.0248521	GO:0043549	GO:BP	regulation of kinase activity	21118	12436		1
query_1	TRUE	5.60003e-06	2482	113	37	0.327434	0.0149073	GO:0032268	GO:BP	regulation of cellular protein metabolic process	21118	8667		1
query_1	TRUE	5.87948e-06	931	112	22	0.196429	0.0236305	GO:0000122	GO:BP	negative regulation of transcription by RNA polymerase II	21118	64		1
query_1	TRUE	6.15256e-06	1505	112	28	0.25	0.0186047	GO:0051253	GO:BP	negative regulation of RNA metabolic process	21118	15754		1
query_1	TRUE	7.66193e-06	46	111	7	0.0630631	0.152174	GO:0038066	GO:BP	p38MAPK cascade	21118	11200		1
query_1	TRUE	8.90931e-06	161	100	10	0.1	0.0621118	GO:0042542	GO:BP	response to hydrogen peroxide	21118	11850		1
query_1	TRUE	9.60047e-06	447	104	15	0.144231	0.033557	GO:0006979	GO:BP	response to oxidative stress	21118	2921		1
query_1	TRUE	9.65372e-06	1346	111	26	0.234234	0.0193165	GO:0042325	GO:BP	regulation of phosphorylation	21118	11704		1
query_1	TRUE	1.06192e-05	636	111	18	0.162162	0.0283019	GO:0080135	GO:BP	regulation of cellular response to stress	21118	20933		1
query_1	TRUE	1.11902e-05	13374	113	99	0.876106	0.00740242	GO:0065007	GO:BP	biological regulation	21118	18663		1
query_1	TRUE	1.47535e-05	120	104	9	0.0865385	0.075	GO:0006986	GO:BP	response to unfolded protein	21118	2926		1
query_1	TRUE	1.48344e-05	1165	112	24	0.214286	0.0206009	GO:0048646	GO:BP	anatomical structure formation involved in morphogenesis	21118	14992		1
query_1	TRUE	1.68616e-05	1068	113	23	0.20354	0.0215356	GO:0032269	GO:BP	negative regulation of cellular protein metabolic process	21118	8668		1
query_1	TRUE	1.85723e-05	380	109	14	0.12844	0.0368421	GO:1903706	GO:BP	regulation of hemopoiesis	21118	26730		1
query_1	TRUE	1.87983e-05	2912	115	40	0.347826	0.0137363	GO:0009605	GO:BP	response to external stimulus	21118	3990		1
query_1	TRUE	1.93918e-05	655	112	18	0.160714	0.0274809	GO:0030855	GO:BP	epithelial cell differentiation	21118	8051		1
query_1	TRUE	1.96888e-05	227	100	11	0.11	0.0484581	GO:0000302	GO:BP	response to reactive oxygen species	21118	132		1
query_1	TRUE	2.06945e-05	922	91	19	0.208791	0.0206074	GO:0045597	GO:BP	positive regulation of cell differentiation	21118	13371		1
query_1	TRUE	2.29361e-05	595	97	16	0.164948	0.0268908	GO:0071407	GO:BP	cellular response to organic cyclic compound	21118	19492		1
query_1	TRUE	2.44345e-05	822	113	20	0.176991	0.0243309	GO:0071345	GO:BP	cellular response to cytokine stimulus	21118	19430		1
query_1	TRUE	2.71407e-05	3851	112	46	0.410714	0.0119449	GO:0048583	GO:BP	regulation of response to stimulus	21118	14940		1
query_1	TRUE	3.87197e-05	291	104	12	0.115385	0.0412371	GO:0097193	GO:BP	intrinsic apoptotic signaling pathway	21118	21756		1
query_1	TRUE	4.04218e-05	1657	111	28	0.252252	0.016898	GO:0007049	GO:BP	cell cycle	21118	2976		1
query_1	TRUE	4.64833e-05	1128	113	23	0.20354	0.0203901	GO:0051248	GO:BP	negative regulation of protein metabolic process	21118	15749		1
query_1	TRUE	4.77697e-05	6326	108	60	0.555556	0.00948467	GO:1901564	GO:BP	organonitrogen compound metabolic process	21118	24824		1
query_1	TRUE	4.84542e-05	2715	112	37	0.330357	0.013628	GO:0009653	GO:BP	anatomical structure morphogenesis	21118	4034		1
query_1	TRUE	5.17497e-05	224	111	11	0.0990991	0.0491071	GO:0009612	GO:BP	response to mechanical stimulus	21118	3997		1
query_1	TRUE	5.57154e-05	407	111	14	0.126126	0.034398	GO:0042326	GO:BP	negative regulation of phosphorylation	21118	11705		1
query_1	TRUE	5.58016e-05	545	112	16	0.142857	0.0293578	GO:0001525	GO:BP	angiogenesis	21118	445		1
query_1	TRUE	6.84953e-05	143	104	9	0.0865385	0.0629371	GO:0035966	GO:BP	response to topologically incorrect protein	21118	10816		1
query_1	TRUE	6.85622e-05	292	109	12	0.110092	0.0410959	GO:1902105	GO:BP	regulation of leukocyte differentiation	21118	25327		1
query_1	TRUE	8.04122e-05	1938	111	30	0.27027	0.0154799	GO:0016310	GO:BP	phosphorylation	21118	5797		1
query_1	TRUE	8.70002e-05	76	94	7	0.0744681	0.0921053	GO:0035914	GO:BP	skeletal muscle cell differentiation	21118	10768		1
query_1	TRUE	9.05112e-05	173	89	9	0.101124	0.0520231	GO:1903708	GO:BP	positive regulation of hemopoiesis	21118	26732		1
query_1	TRUE	9.05112e-05	173	89	9	0.101124	0.0520231	GO:1902107	GO:BP	positive regulation of leukocyte differentiation	21118	25329		1
query_1	TRUE	0.000103168	156	100	9	0.09	0.0576923	GO:0034614	GO:BP	cellular response to reactive oxygen species	21118	10010		1
query_1	TRUE	0.000112002	8351	113	73	0.646018	0.00874147	GO:0051716	GO:BP	cellular response to stimulus	21118	16110		1
query_1	TRUE	0.000115624	462	104	14	0.134615	0.030303	GO:0001819	GO:BP	positive regulation of cytokine production	21118	597		1
query_1	TRUE	0.000115743	249	85	10	0.117647	0.0401606	GO:0033002	GO:BP	muscle cell proliferation	21118	9206		1
query_1	TRUE	0.00011977	1211	111	23	0.207207	0.0189926	GO:0001932	GO:BP	regulation of protein phosphorylation	21118	671		1
query_1	TRUE	0.000133343	1641	111	27	0.243243	0.0164534	GO:0031399	GO:BP	regulation of protein modification process	21118	8323		1
query_1	TRUE	0.000137707	8483	112	73	0.651786	0.00860545	GO:0032501	GO:BP	multicellular organismal process	21118	8831		1
query_1	TRUE	0.000149832	305	112	12	0.107143	0.0393443	GO:0045765	GO:BP	regulation of angiogenesis	21118	13533		1
query_1	TRUE	0.000168939	442	95	13	0.136842	0.0294118	GO:0060537	GO:BP	muscle tissue development	21118	17353		1
query_1	TRUE	0.00017879	310	112	12	0.107143	0.0387097	GO:1901342	GO:BP	regulation of vasculature development	21118	24619		1
query_1	TRUE	0.00018	1555	111	26	0.234234	0.0167203	GO:0019220	GO:BP	regulation of phosphate metabolic process	21118	6494		1
query_1	TRUE	0.000182304	1556	111	26	0.234234	0.0167095	GO:0051174	GO:BP	regulation of phosphorus metabolic process	21118	15689		1
query_1	TRUE	0.000205368	77	105	7	0.0666667	0.0909091	GO:0008625	GO:BP	extrinsic apoptotic signaling pathway via death domain receptors	21118	3650		1
query_1	TRUE	0.000207289	247	91	10	0.10989	0.0404858	GO:0045444	GO:BP	fat cell differentiation	21118	13285		1
query_1	TRUE	0.000213643	1616	108	26	0.240741	0.0160891	GO:0048585	GO:BP	negative regulation of response to stimulus	21118	14942		1
query_1	TRUE	0.000250889	48	105	6	0.0571429	0.125	GO:1902041	GO:BP	regulation of extrinsic apoptotic signaling pathway via death domain receptors	21118	25270		1
query_1	TRUE	0.000286168	364	100	12	0.12	0.032967	GO:1901214	GO:BP	regulation of neuron death	21118	24504		1
query_1	TRUE	0.000309122	5474	113	55	0.486726	0.0100475	GO:0019538	GO:BP	protein metabolic process	21118	6791		1
query_1	TRUE	0.000325846	2308	111	32	0.288288	0.0138648	GO:0050790	GO:BP	regulation of catalytic activity	21118	15368		1
query_1	TRUE	0.00036215	13	88	4	0.0454545	0.307692	GO:0097201	GO:BP	negative regulation of transcription from RNA polymerase II promoter in response to stress	21118	21760		1
query_1	TRUE	0.000374861	1223	108	22	0.203704	0.0179886	GO:0009968	GO:BP	negative regulation of signal transduction	21118	4281		1
query_1	TRUE	0.000405997	49	23	4	0.173913	0.0816327	GO:0035196	GO:BP	production of miRNAs involved in gene silencing by miRNA	21118	10247		1
query_1	TRUE	0.000478169	51	23	4	0.173913	0.0784314	GO:0070918	GO:BP	production of small RNA involved in gene silencing by RNA	21118	19184		1
query_1	TRUE	0.000478169	51	23	4	0.173913	0.0784314	GO:0031050	GO:BP	dsRNA processing	21118	8147		1
query_1	TRUE	0.000486092	574	109	15	0.137615	0.0261324	GO:0002521	GO:BP	leukocyte differentiation	21118	1175		1
query_1	TRUE	0.000507594	600	91	14	0.153846	0.0233333	GO:0032870	GO:BP	cellular response to hormone stimulus	21118	9100		1
query_1	TRUE	0.000513074	1529	111	25	0.225225	0.0163506	GO:0051247	GO:BP	positive regulation of protein metabolic process	21118	15748		1
query_1	TRUE	0.000556498	1359	108	23	0.212963	0.0169242	GO:0010648	GO:BP	negative regulation of cell communication	21118	4806		1
query_1	TRUE	0.000578589	1362	108	23	0.212963	0.0168869	GO:0023057	GO:BP	negative regulation of signaling	21118	7676		1
query_1	TRUE	0.000581397	1651	111	26	0.234234	0.015748	GO:0006468	GO:BP	protein phosphorylation	21118	2459		1
query_1	TRUE	0.000592048	285	111	11	0.0990991	0.0385965	GO:0051348	GO:BP	negative regulation of transferase activity	21118	15834		1
query_1	TRUE	0.000601237	643	113	16	0.141593	0.0248834	GO:0071417	GO:BP	cellular response to organonitrogen compound	21118	19502		1
query_1	TRUE	0.000608974	742	111	17	0.153153	0.0229111	GO:0045859	GO:BP	regulation of protein kinase activity	21118	13617		1
query_1	TRUE	0.000619576	654	73	13	0.178082	0.0198777	GO:0002694	GO:BP	regulation of leukocyte activation	21118	1344		1
query_1	TRUE	0.000637658	304	105	11	0.104762	0.0361842	GO:1903037	GO:BP	regulation of leukocyte cell-cell adhesion	21118	26123		1
query_1	TRUE	0.000767741	996	105	19	0.180952	0.0190763	GO:0045321	GO:BP	leukocyte activation	21118	13259		1
query_1	TRUE	0.000787869	259	100	10	0.1	0.03861	GO:0043523	GO:BP	regulation of neuron apoptotic process	21118	12423		1
query_1	TRUE	0.000800469	381	105	12	0.114286	0.0314961	GO:2001233	GO:BP	regulation of apoptotic signaling pathway	21118	30375		1
query_1	TRUE	0.000859986	172	85	8	0.0941176	0.0465116	GO:0048660	GO:BP	regulation of smooth muscle cell proliferation	21118	15006		1
query_1	TRUE	0.000918778	406	100	12	0.12	0.0295567	GO:0070997	GO:BP	neuron death	21118	19243		1
query_1	TRUE	0.000921277	1038	112	20	0.178571	0.0192678	GO:0051093	GO:BP	negative regulation of developmental process	21118	15616		1
query_1	TRUE	0.000960853	366	111	12	0.108108	0.0327869	GO:0001933	GO:BP	negative regulation of protein phosphorylation	21118	672		1
query_1	TRUE	0.00106919	177	85	8	0.0941176	0.0451977	GO:0048659	GO:BP	smooth muscle cell proliferation	21118	15005		1
query_1	TRUE	0.00114187	452	92	12	0.130435	0.0265487	GO:0043434	GO:BP	response to peptide hormone	21118	12353		1
query_1	TRUE	0.00129277	698	73	13	0.178082	0.0186246	GO:0050865	GO:BP	regulation of cell activation	21118	15430		1
query_1	TRUE	0.00130901	370	113	12	0.106195	0.0324324	GO:1901653	GO:BP	cellular response to peptide	21118	24900		1
query_1	TRUE	0.0013274	528	111	14	0.126126	0.0265152	GO:0045936	GO:BP	negative regulation of phosphate metabolic process	21118	13688		1
query_1	TRUE	0.0013274	528	111	14	0.126126	0.0265152	GO:0010563	GO:BP	negative regulation of phosphorus metabolic process	21118	4727		1
query_1	TRUE	0.00138286	9950	113	79	0.699115	0.0079397	GO:0050896	GO:BP	response to stimulus	21118	15456		1
query_1	TRUE	0.00147343	1171	112	21	0.1875	0.0179334	GO:0060429	GO:BP	epithelium development	21118	17246		1
query_1	TRUE	0.00154623	697	112	16	0.142857	0.0229555	GO:0070848	GO:BP	response to growth factor	21118	19148		1
query_1	TRUE	0.00156843	112	97	7	0.0721649	0.0625	GO:0009408	GO:BP	response to heat	21118	3926		1
query_1	TRUE	0.00160507	109	100	7	0.07	0.0642202	GO:0070301	GO:BP	cellular response to hydrogen peroxide	21118	18832		1
query_1	TRUE	0.00168579	253	111	10	0.0900901	0.0395257	GO:0033673	GO:BP	negative regulation of kinase activity	21118	9629		1
query_1	TRUE	0.0017072	33	115	5	0.0434783	0.151515	GO:0071276	GO:BP	cellular response to cadmium ion	21118	19363		1
query_1	TRUE	0.0017337	104	106	7	0.0660377	0.0673077	GO:0071774	GO:BP	response to fibroblast growth factor	21118	19776		1
query_1	TRUE	0.00175735	4815	113	49	0.433628	0.0101765	GO:0044267	GO:BP	cellular protein metabolic process	21118	12744		1
query_1	TRUE	0.00178824	802	111	17	0.153153	0.021197	GO:0043086	GO:BP	negative regulation of catalytic activity	21118	12170		1
query_1	TRUE	0.00191735	628	111	15	0.135135	0.0238854	GO:0051347	GO:BP	positive regulation of transferase activity	21118	15833		1
query_1	TRUE	0.00192114	340	105	11	0.104762	0.0323529	GO:0007159	GO:BP	leukocyte cell-cell adhesion	21118	3072		1
query_1	TRUE	0.00197332	322	111	11	0.0990991	0.0341615	GO:0071496	GO:BP	cellular response to external stimulus	21118	19573		1
query_1	TRUE	0.00203889	340	85	10	0.117647	0.0294118	GO:0048511	GO:BP	rhythmic process	21118	14878		1
query_1	TRUE	0.00219174	374	97	11	0.113402	0.0294118	GO:0032496	GO:BP	response to lipopolysaccharide	21118	8827		1
query_1	TRUE	0.00220444	290	100	10	0.1	0.0344828	GO:0051402	GO:BP	neuron apoptotic process	21118	15869		1
query_1	TRUE	0.00222414	710	113	16	0.141593	0.0225352	GO:1901699	GO:BP	cellular response to nitrogen compound	21118	24936		1
query_1	TRUE	0.00229573	158	105	8	0.0761905	0.0506329	GO:2001236	GO:BP	regulation of extrinsic apoptotic signaling pathway	21118	30378		1
query_1	TRUE	0.00241047	149	112	8	0.0714286	0.0536913	GO:0030856	GO:BP	regulation of epithelial cell differentiation	21118	8052		1
query_1	TRUE	0.00251998	57	71	5	0.0704225	0.0877193	GO:0034605	GO:BP	cellular response to heat	21118	10003		1
query_1	TRUE	0.00258114	198	115	9	0.0782609	0.0454545	GO:0071248	GO:BP	cellular response to metal ion	21118	19339		1
query_1	TRUE	0.00279207	1448	111	23	0.207207	0.015884	GO:0032270	GO:BP	positive regulation of cellular protein metabolic process	21118	8669		1
query_1	TRUE	0.00293413	19	26	3	0.115385	0.157895	GO:0071243	GO:BP	cellular response to arsenic-containing substance	21118	19334		1
query_1	TRUE	0.00310846	208	112	9	0.0803571	0.0432692	GO:0001649	GO:BP	osteoblast differentiation	21118	486		1
query_1	TRUE	0.00329185	390	97	11	0.113402	0.0282051	GO:0002237	GO:BP	response to molecule of bacterial origin	21118	902		1
query_1	TRUE	0.0033337	224	105	9	0.0857143	0.0401786	GO:0097191	GO:BP	extrinsic apoptotic signaling pathway	21118	21754		1
query_1	TRUE	0.00338554	168	104	8	0.0769231	0.047619	GO:0045766	GO:BP	positive regulation of angiogenesis	21118	13534		1
query_1	TRUE	0.00338554	168	104	8	0.0769231	0.047619	GO:1904018	GO:BP	positive regulation of vasculature development	21118	26992		1
query_1	TRUE	0.00357187	157	112	8	0.0714286	0.0509554	GO:0043433	GO:BP	negative regulation of DNA-binding transcription factor activity	21118	12352		1
query_1	TRUE	0.00358453	904	104	17	0.163462	0.0188053	GO:0032101	GO:BP	regulation of response to external stimulus	21118	8566		1
query_1	TRUE	0.00385556	40	111	5	0.045045	0.125	GO:1900744	GO:BP	regulation of p38MAPK cascade	21118	24046		1
query_1	TRUE	0.0039066	2198	105	28	0.266667	0.0127389	GO:0048584	GO:BP	positive regulation of response to stimulus	21118	14941		1
query_1	TRUE	0.00410369	185	97	8	0.0824742	0.0432432	GO:0009266	GO:BP	response to temperature stimulus	21118	3876		1
query_1	TRUE	0.0041402	1115	105	19	0.180952	0.0170404	GO:0001775	GO:BP	cell activation	21118	561		1
query_1	TRUE	0.00414409	230	105	9	0.0857143	0.0391304	GO:2001234	GO:BP	negative regulation of apoptotic signaling pathway	21118	30376		1
query_1	TRUE	0.00419396	198	91	8	0.0879121	0.040404	GO:0071356	GO:BP	cellular response to tumor necrosis factor	21118	19441		1
query_1	TRUE	0.00426245	153	30	5	0.166667	0.0326797	GO:0043484	GO:BP	regulation of RNA splicing	21118	12399		1
query_1	TRUE	0.00441308	881	30	9	0.3	0.0102157	GO:0006396	GO:BP	RNA processing	21118	2400		1
query_1	TRUE	0.00467622	450	71	10	0.140845	0.0222222	GO:0002696	GO:BP	positive regulation of leukocyte activation	21118	1346		1
query_1	TRUE	0.0046955	669	112	15	0.133929	0.0224215	GO:0071363	GO:BP	cellular response to growth factor stimulus	21118	19448		1
query_1	TRUE	0.00480331	419	94	11	0.117021	0.026253	GO:0014706	GO:BP	striated muscle tissue development	21118	5207		1
query_1	TRUE	0.0052485	3265	112	37	0.330357	0.0113323	GO:0010646	GO:BP	regulation of cell communication	21118	4804		1
query_1	TRUE	0.00543815	1071	111	19	0.171171	0.0177404	GO:0031401	GO:BP	positive regulation of protein modification process	21118	8325		1
query_1	TRUE	0.00546532	55	86	5	0.0581395	0.0909091	GO:0002042	GO:BP	cell migration involved in sprouting angiogenesis	21118	769		1
query_1	TRUE	0.00549602	81	104	6	0.0576923	0.0740741	GO:1903201	GO:BP	regulation of oxidative stress-induced cell death	21118	26256		1
query_1	TRUE	0.00565701	23	94	4	0.0425532	0.173913	GO:0036003	GO:BP	positive regulation of transcription from RNA polymerase II promoter in response to stress	21118	10843		1
query_1	TRUE	0.00569095	3276	112	37	0.330357	0.0112943	GO:0023051	GO:BP	regulation of signaling	21118	7670		1
query_1	TRUE	0.00571649	771	112	16	0.142857	0.0207523	GO:0000165	GO:BP	MAPK cascade	21118	72		1
query_1	TRUE	0.00590891	462	71	10	0.140845	0.021645	GO:0050867	GO:BP	positive regulation of cell activation	21118	15432		1
query_1	TRUE	0.00617898	732	105	15	0.142857	0.0204918	GO:0006954	GO:BP	inflammatory response	21118	2900		1
query_1	TRUE	0.00682306	231	111	9	0.0810811	0.038961	GO:0051403	GO:BP	stress-activated MAPK cascade	21118	15870		1
query_1	TRUE	0.00691019	122	111	7	0.0630631	0.057377	GO:0043534	GO:BP	blood vessel endothelial cell migration	21118	12427		1
query_1	TRUE	0.00707185	603	97	13	0.134021	0.0215589	GO:0071396	GO:BP	cellular response to lipid	21118	19481		1
query_1	TRUE	0.00710235	96	52	5	0.0961538	0.0520833	GO:2001237	GO:BP	negative regulation of extrinsic apoptotic signaling pathway	21118	30379		1
query_1	TRUE	0.00726759	2868	113	34	0.300885	0.011855	GO:0032879	GO:BP	regulation of localization	21118	9109		1
query_1	TRUE	0.00745618	575	102	13	0.127451	0.0226087	GO:0031347	GO:BP	regulation of defense response	21118	8304		1
query_1	TRUE	0.00759847	1653	111	24	0.216216	0.0145191	GO:0048870	GO:BP	cell motility	21118	15204		1
query_1	TRUE	0.00759847	1653	111	24	0.216216	0.0145191	GO:0051674	GO:BP	localization of cell	21118	16076		1
query_1	TRUE	0.00774489	95	94	6	0.0638298	0.0631579	GO:0034620	GO:BP	cellular response to unfolded protein	21118	10012		1
query_1	TRUE	0.00792634	3644	107	38	0.35514	0.0104281	GO:0036211	GO:BP	protein modification process	21118	10969		1
query_1	TRUE	0.00792634	3644	107	38	0.35514	0.0104281	GO:0006464	GO:BP	cellular protein modification process	21118	2456		1
query_1	TRUE	0.0082221	228	115	9	0.0782609	0.0394737	GO:0071241	GO:BP	cellular response to inorganic substance	21118	19332		1
query_1	TRUE	0.00905762	157	90	7	0.0777778	0.044586	GO:0051592	GO:BP	response to calcium ion	21118	16001		1
query_1	TRUE	0.00957392	109	85	6	0.0705882	0.0550459	GO:0048661	GO:BP	positive regulation of smooth muscle cell proliferation	21118	15007		1
query_1	TRUE	0.0096193	103	90	6	0.0666667	0.0582524	GO:0051591	GO:BP	response to cAMP	21118	16000		1
query_1	TRUE	0.00982776	1678	111	24	0.216216	0.0143027	GO:0044093	GO:BP	positive regulation of molecular function	21118	12675		1
query_1	TRUE	0.0101116	223	91	8	0.0879121	0.0358744	GO:0034612	GO:BP	response to tumor necrosis factor	21118	10008		1
query_1	TRUE	0.0101616	63	85	5	0.0588235	0.0793651	GO:1904705	GO:BP	regulation of vascular associated smooth muscle cell proliferation	21118	27626		1
query_1	TRUE	0.0101616	63	85	5	0.0588235	0.0793651	GO:1990874	GO:BP	vascular associated smooth muscle cell proliferation	21118	29146		1
query_1	TRUE	0.0101735	90	104	6	0.0576923	0.0666667	GO:1900407	GO:BP	regulation of cellular response to oxidative stress	21118	23713		1
query_1	TRUE	0.0102832	460	111	12	0.108108	0.026087	GO:0071900	GO:BP	regulation of protein serine/threonine kinase activity	21118	19856		1
query_1	TRUE	0.0105111	35	71	4	0.056338	0.114286	GO:0046685	GO:BP	response to arsenic-containing substance	21118	14339		1
query_1	TRUE	0.0111961	388	90	10	0.111111	0.0257732	GO:0010038	GO:BP	response to metal ion	21118	4325		1
query_1	TRUE	0.0112121	1105	113	19	0.168142	0.0171946	GO:0010629	GO:BP	negative regulation of gene expression	21118	4787		1
query_1	TRUE	0.0113699	246	111	9	0.0810811	0.0365854	GO:0031098	GO:BP	stress-activated protein kinase signaling cascade	21118	8172		1
query_1	TRUE	0.0116785	1985	25	11	0.44	0.00554156	GO:1901575	GO:BP	organic substance catabolic process	21118	24834		1
query_1	TRUE	0.0119268	654	94	13	0.138298	0.0198777	GO:0061061	GO:BP	muscle structure development	21118	17854		1
query_1	TRUE	0.0122173	92	105	6	0.0571429	0.0652174	GO:1904035	GO:BP	regulation of epithelial cell apoptotic process	21118	27009		1
query_1	TRUE	0.0130467	2075	111	27	0.243243	0.013012	GO:0006928	GO:BP	movement of cell or subcellular component	21118	2879		1
query_1	TRUE	0.0139458	418	105	11	0.104762	0.0263158	GO:0022407	GO:BP	regulation of cell-cell adhesion	21118	7605		1
query_1	TRUE	0.0142372	392	112	11	0.0982143	0.0280612	GO:0001503	GO:BP	ossification	21118	433		1
query_1	TRUE	0.014628	1839	111	25	0.225225	0.0135943	GO:0040011	GO:BP	locomotion	21118	11494		1
query_1	TRUE	0.0147029	2853	112	33	0.294643	0.0115668	GO:0009966	GO:BP	regulation of signal transduction	21118	4279		1
query_1	TRUE	0.015084	233	66	7	0.106061	0.0300429	GO:0002699	GO:BP	positive regulation of immune effector process	21118	1349		1
query_1	TRUE	0.0152958	395	112	11	0.0982143	0.0278481	GO:0051090	GO:BP	regulation of DNA-binding transcription factor activity	21118	15613		1
query_1	TRUE	0.0156986	9	100	3	0.03	0.333333	GO:1903748	GO:BP	negative regulation of establishment of protein localization to mitochondrion	21118	26761		1
query_1	TRUE	0.0160902	1491	111	22	0.198198	0.0147552	GO:0016477	GO:BP	cell migration	21118	5837		1
query_1	TRUE	0.0165526	138	112	7	0.0625	0.0507246	GO:0045667	GO:BP	regulation of osteoblast differentiation	21118	13441		1
query_1	TRUE	0.0167944	1268	111	20	0.18018	0.0157729	GO:0043085	GO:BP	positive regulation of catalytic activity	21118	12169		1
query_1	TRUE	0.0175255	97	106	6	0.0566038	0.0618557	GO:0044344	GO:BP	cellular response to fibroblast growth factor stimulus	21118	12779		1
query_1	TRUE	0.0175303	485	111	12	0.108108	0.0247423	GO:0045860	GO:BP	positive regulation of protein kinase activity	21118	13618		1
query_1	TRUE	0.0176667	99	104	6	0.0576923	0.0606061	GO:1902882	GO:BP	regulation of response to oxidative stress	21118	25978		1
query_1	TRUE	0.017784	571	111	13	0.117117	0.0227671	GO:0031400	GO:BP	negative regulation of protein modification process	21118	8324		1
query_1	TRUE	0.0181326	58	104	5	0.0480769	0.0862069	GO:0061077	GO:BP	chaperone-mediated protein folding	21118	17870		1
query_1	TRUE	0.0192142	28	104	4	0.0384615	0.142857	GO:0035767	GO:BP	endothelial cell chemotaxis	21118	10650		1
query_1	TRUE	0.0198234	101	104	6	0.0576923	0.0594059	GO:0036473	GO:BP	cell death in response to oxidative stress	21118	11114		1
query_1	TRUE	0.0224982	446	85	10	0.117647	0.0224215	GO:1903131	GO:BP	mononuclear cell differentiation	21118	26209		1
query_1	TRUE	0.022668	9	113	3	0.0265487	0.333333	GO:0140212	GO:BP	regulation of long-chain fatty acid import into cell	21118	23056		1
query_1	TRUE	0.0240007	217	105	8	0.0761905	0.0368664	GO:1903039	GO:BP	positive regulation of leukocyte cell-cell adhesion	21118	26125		1
query_1	TRUE	0.024403	720	105	14	0.133333	0.0194444	GO:0030155	GO:BP	regulation of cell adhesion	21118	7740		1
query_1	TRUE	0.0245338	116	94	6	0.0638298	0.0517241	GO:0035967	GO:BP	cellular response to topologically incorrect protein	21118	10817		1
query_1	TRUE	0.0251029	3823	107	38	0.35514	0.00993984	GO:0043412	GO:BP	macromolecule modification	21118	12341		1
query_1	TRUE	0.0254303	11	94	3	0.0319149	0.272727	GO:1990440	GO:BP	positive regulation of transcription from RNA polymerase II promoter in response to endoplasmic reticulum stress	21118	28949		1
query_1	TRUE	0.0265082	30	105	4	0.0380952	0.133333	GO:1902042	GO:BP	negative regulation of extrinsic apoptotic signaling pathway via death domain receptors	21118	25271		1
query_1	TRUE	0.0281	31	103	4	0.038835	0.129032	GO:0051085	GO:BP	chaperone cofactor-dependent protein refolding	21118	15609		1
query_1	TRUE	0.0282583	334	92	9	0.0978261	0.0269461	GO:0045786	GO:BP	negative regulation of cell cycle	21118	13554		1
query_1	TRUE	0.0283356	1083	112	18	0.160714	0.0166205	GO:0051241	GO:BP	negative regulation of multicellular organismal process	21118	15745		1
query_1	TRUE	0.0284811	179	94	7	0.0744681	0.0391061	GO:0007519	GO:BP	skeletal muscle tissue development	21118	3396		1
query_1	TRUE	0.0289448	162	104	7	0.0673077	0.0432099	GO:0006457	GO:BP	protein folding	21118	2450		1
query_1	TRUE	0.0290959	2673	112	31	0.276786	0.0115975	GO:0007166	GO:BP	cell surface receptor signaling pathway	21118	3079		1
query_1	TRUE	0.0294681	95	70	5	0.0714286	0.0526316	GO:0045582	GO:BP	positive regulation of T cell differentiation	21118	13356		1
query_1	TRUE	0.0307453	60	112	5	0.0446429	0.0833333	GO:0032922	GO:BP	circadian regulation of gene expression	21118	9147		1
query_1	TRUE	0.0313191	252	94	8	0.0851064	0.031746	GO:0031668	GO:BP	cellular response to extracellular stimulus	21118	8458		1
query_1	TRUE	0.0315751	217	109	8	0.0733945	0.0368664	GO:0045637	GO:BP	regulation of myeloid cell differentiation	21118	13411		1
query_1	TRUE	0.0331525	254	94	8	0.0851064	0.0314961	GO:0034976	GO:BP	response to endoplasmic reticulum stress	21118	10092		1
query_1	TRUE	0.0335009	134	86	6	0.0697674	0.0447761	GO:0002040	GO:BP	sprouting angiogenesis	21118	767		1
query_1	TRUE	0.0348289	715	109	14	0.12844	0.0195804	GO:0008285	GO:BP	negative regulation of cell population proliferation	21118	3582		1
query_1	TRUE	0.0361921	406	30	6	0.2	0.0147783	GO:0008380	GO:BP	RNA splicing	21118	3621		1
query_1	TRUE	0.0371972	3876	115	40	0.347826	0.0103199	GO:0065008	GO:BP	regulation of biological quality	21118	18664		1
query_1	TRUE	0.0379013	61	115	5	0.0434783	0.0819672	GO:0046686	GO:BP	response to cadmium ion	21118	14340		1
query_1	TRUE	0.0382812	176	100	7	0.07	0.0397727	GO:0043524	GO:BP	negative regulation of neuron apoptotic process	21118	12424		1
query_1	TRUE	0.0391658	557	105	12	0.114286	0.021544	GO:0030335	GO:BP	positive regulation of cell migration	21118	7837		1
query_1	TRUE	0.0412898	313	79	8	0.101266	0.0255591	GO:0071214	GO:BP	cellular response to abiotic stimulus	21118	19305		1
query_1	TRUE	0.0412898	313	79	8	0.101266	0.0255591	GO:0104004	GO:BP	cellular response to environmental stimulus	21118	22544		1
query_1	TRUE	0.0418489	190	94	7	0.0744681	0.0368421	GO:0060538	GO:BP	skeletal muscle organ development	21118	17354		1
query_1	TRUE	0.0426657	247	100	8	0.08	0.0323887	GO:1901215	GO:BP	negative regulation of neuron death	21118	24505		1
query_1	TRUE	0.0426683	708	112	14	0.125	0.019774	GO:0043408	GO:BP	regulation of MAPK cascade	21118	12338		1
query_1	TRUE	0.0443074	15	81	3	0.037037	0.2	GO:0042532	GO:BP	negative regulation of tyrosine phosphorylation of STAT protein	21118	11844		1
query_1	TRUE	0.0452833	224	111	8	0.0720721	0.0357143	GO:0043542	GO:BP	endothelial cell migration	21118	12432		1
query_1	TRUE	0.046065	35	103	4	0.038835	0.114286	GO:0051084	GO:BP	'de novo' posttranslational protein folding	21118	15608		1
query_1	TRUE	0.0488148	2059	23	10	0.434783	0.00485673	GO:0044248	GO:BP	cellular catabolic process	21118	12732		1
query_1	TRUE	0.0489301	7291	112	60	0.535714	0.00822932	GO:0007154	GO:BP	cell communication	21118	3067		1
query_1	TRUE	0.0490619	41	89	4	0.0449438	0.097561	GO:1902895	GO:BP	positive regulation of pri-miRNA transcription by RNA polymerase II	21118	25991		1
query_1	TRUE	4.25763e-16	7208	112	84	0.75	0.0116537	GO:0005634	GO:CC	nucleus	21016	295		1
query_1	TRUE	1.44108e-09	4062	112	54	0.482143	0.0132939	GO:0031981	GO:CC	nuclear lumen	21016	1452		1
query_1	TRUE	3.12948e-08	3560	112	48	0.428571	0.0134831	GO:0005654	GO:CC	nucleoplasm	21016	312		1
query_1	TRUE	4.25231e-08	4581	103	52	0.504854	0.0113512	GO:0070013	GO:CC	intracellular organelle lumen	21016	2720		1
query_1	TRUE	4.2882e-08	4582	103	52	0.504854	0.0113488	GO:0031974	GO:CC	membrane-enclosed lumen	21016	1446		1
query_1	TRUE	4.2882e-08	4582	103	52	0.504854	0.0113488	GO:0043233	GO:CC	organelle lumen	21016	2134		1
query_1	TRUE	9.44903e-08	4	89	4	0.0449438	1	GO:0035976	GO:CC	transcription factor AP-1 complex	21016	1896		1
query_1	TRUE	1.12832e-07	11812	112	94	0.839286	0.00795801	GO:0043227	GO:CC	membrane-bounded organelle	21016	2128		1
query_1	TRUE	1.16929e-07	11363	112	92	0.821429	0.00809645	GO:0043231	GO:CC	intracellular membrane-bounded organelle	21016	2132		1
query_1	TRUE	4.97048e-07	14111	113	103	0.911504	0.00729927	GO:0005622	GO:CC	intracellular anatomical structure	21016	284		1
query_1	TRUE	1.01193e-05	12827	112	95	0.848214	0.00740625	GO:0043226	GO:CC	organelle	21016	2127		1
query_1	TRUE	2.22668e-05	12510	112	93	0.830357	0.00743405	GO:0043229	GO:CC	intracellular organelle	21016	2130		1
query_1	TRUE	0.000121353	3849	115	44	0.382609	0.0114315	GO:0005829	GO:CC	cytosol	21016	470		1
query_1	TRUE	0.00161178	11093	113	83	0.734513	0.0074822	GO:0005737	GO:CC	cytoplasm	21016	385		1
query_1	TRUE	0.00231353	916	101	16	0.158416	0.0174672	GO:0005730	GO:CC	nucleolus	21016	378		1
query_1	TRUE	0.00403838	4500	112	44	0.392857	0.00977778	GO:0043232	GO:CC	intracellular non-membrane-bounded organelle	21016	2133		1
query_1	TRUE	0.00440973	4515	112	44	0.392857	0.00974529	GO:0043228	GO:CC	non-membrane-bounded organelle	21016	2129		1
query_1	TRUE	0.00577482	444	89	10	0.11236	0.0225225	GO:0005667	GO:CC	transcription regulator complex	21016	323		1
query_1	TRUE	0.00602877	5312	101	45	0.445545	0.00847139	GO:0032991	GO:CC	protein-containing complex	21016	1570		1
query_1	TRUE	0.010959	8	24	2	0.0833333	0.25	GO:0072559	GO:CC	NLRP3 inflammasome complex	21016	3152		1
query_1	TRUE	0.0142263	725	7	4	0.571429	0.00551724	GO:1990904	GO:CC	ribonucleoprotein complex	21016	4442		1
query_1	TRUE	0.0228135	165	89	6	0.0674157	0.0363636	GO:0090575	GO:CC	RNA polymerase II transcription regulator complex	21016	3199		1
query_1	TRUE	0.0252346	226	96	7	0.0729167	0.0309735	GO:0036464	GO:CC	cytoplasmic ribonucleoprotein granule	21016	1963		1
query_1	TRUE	0.0357601	239	96	7	0.0729167	0.0292887	GO:0035770	GO:CC	ribonucleoprotein granule	21016	1878		1
query_1	TRUE	0.0432098	1168	101	16	0.158416	0.0136986	GO:0140513	GO:CC	nuclear protein-containing complex	21016	3961		1
query_1	TRUE	0.0452265	94	23	3	0.130435	0.0319149	GO:0071013	GO:CC	catalytic step 2 spliceosome	21016	2934		1
query_1	TRUE	0.0479991	25	88	3	0.0340909	0.12	GO:0099524	GO:CC	postsynaptic cytosol	21016	3785		1
query_1	TRUE	2.37168e-12	571	112	24	0.214286	0.0420315	GO:0008134	GO:MF	transcription factor binding	20802	1992		1
query_1	TRUE	3.98492e-10	492	94	19	0.202128	0.0386179	GO:0001228	GO:MF	DNA-binding transcription activator activity, RNA polymerase II-specific	20802	241		1
query_1	TRUE	5.11141e-10	499	94	19	0.202128	0.0380762	GO:0001216	GO:MF	DNA-binding transcription activator activity	20802	235		1
query_1	TRUE	1.39011e-08	2164	113	38	0.336283	0.0175601	GO:0019899	GO:MF	enzyme binding	20802	4618		1
query_1	TRUE	1.07772e-07	1132	95	24	0.252632	0.0212014	GO:0000987	GO:MF	cis-regulatory region sequence-specific DNA binding	20802	136		1
query_1	TRUE	1.56924e-07	10189	113	88	0.778761	0.00863677	GO:0005515	GO:MF	protein binding	20802	1879		1
query_1	TRUE	3.50273e-07	1110	94	23	0.244681	0.0207207	GO:0000978	GO:MF	RNA polymerase II cis-regulatory region sequence-specific DNA binding	20802	130		1
query_1	TRUE	3.98917e-07	1424	95	26	0.273684	0.0182584	GO:0001067	GO:MF	transcription regulatory region nucleic acid binding	20802	182		1
query_1	TRUE	4.25054e-07	250	109	13	0.119266	0.052	GO:0140297	GO:MF	DNA-binding transcription factor binding	20802	11810		1
query_1	TRUE	1.95473e-06	1420	95	25	0.263158	0.0176056	GO:0000976	GO:MF	transcription cis-regulatory region binding	20802	128		1
query_1	TRUE	4.13337e-06	1591	95	26	0.273684	0.0163419	GO:0043565	GO:MF	sequence-specific DNA binding	20802	6842		1
query_1	TRUE	4.44771e-06	5672	101	55	0.544554	0.00969676	GO:1901363	GO:MF	heterocyclic compound binding	20802	11949		1
query_1	TRUE	5.3797e-06	1493	95	25	0.263158	0.0167448	GO:1990837	GO:MF	sequence-specific double-stranded DNA binding	20802	12233		1
query_1	TRUE	8.47069e-06	5768	101	55	0.544554	0.00953537	GO:0097159	GO:MF	organic cyclic compound binding	20802	10305		1
query_1	TRUE	8.73698e-06	210	109	11	0.100917	0.052381	GO:0061629	GO:MF	RNA polymerase II-specific DNA-binding transcription factor binding	20802	9645		1
query_1	TRUE	1.00423e-05	1324	94	23	0.244681	0.0173716	GO:0000977	GO:MF	RNA polymerase II transcription regulatory region sequence-specific DNA binding	20802	129		1
query_1	TRUE	1.55909e-05	1575	95	25	0.263158	0.015873	GO:0003690	GO:MF	double-stranded DNA binding	20802	412		1
query_1	TRUE	1.63969e-05	3588	101	41	0.405941	0.011427	GO:0003676	GO:MF	nucleic acid binding	20802	399		1
query_1	TRUE	2.11279e-05	325	96	12	0.125	0.0369231	GO:0044389	GO:MF	ubiquitin-like protein ligase binding	20802	7073		1
query_1	TRUE	4.33818e-05	2372	98	31	0.316327	0.0130691	GO:0003677	GO:MF	DNA binding	20802	400		1
query_1	TRUE	6.479e-05	1791	109	28	0.256881	0.0156337	GO:0140110	GO:MF	transcription regulator activity	20802	11788		1
query_1	TRUE	0.000110847	307	96	11	0.114583	0.0358306	GO:0031625	GO:MF	ubiquitin protein ligase binding	20802	5097		1
query_1	TRUE	0.000134748	1285	94	21	0.223404	0.0163424	GO:0000981	GO:MF	DNA-binding transcription factor activity, RNA polymerase II-specific	20802	132		1
query_1	TRUE	0.000188947	14895	113	103	0.911504	0.00691507	GO:0005488	GO:MF	binding	20802	1862		1
query_1	TRUE	0.000364697	1365	94	21	0.223404	0.0153846	GO:0003700	GO:MF	DNA-binding transcription factor activity	20802	420		1
query_1	TRUE	0.00101477	820	111	17	0.153153	0.0207317	GO:0019900	GO:MF	kinase binding	20802	4619		1
query_1	TRUE	0.00112161	21	89	4	0.0449438	0.190476	GO:0000979	GO:MF	RNA polymerase II core promoter sequence-specific DNA binding	20802	131		1
query_1	TRUE	0.00125614	42	103	5	0.0485437	0.119048	GO:0060590	GO:MF	ATPase regulator activity	20802	9604		1
query_1	TRUE	0.00180385	141	91	7	0.0769231	0.0496454	GO:0031072	GO:MF	heat shock protein binding	20802	5037		1
query_1	TRUE	0.00180687	16	37	3	0.0810811	0.1875	GO:0043024	GO:MF	ribosomal small subunit binding	20802	6759		1
query_1	TRUE	0.00239968	1267	13	7	0.538462	0.00552486	GO:0003723	GO:MF	RNA binding	20802	438		1
query_1	TRUE	0.00600094	141	109	7	0.0642202	0.0496454	GO:0016922	GO:MF	nuclear receptor binding	20802	3883		1
query_1	TRUE	0.00648196	209	104	8	0.0769231	0.0382775	GO:0019207	GO:MF	kinase regulator activity	20802	4527		1
query_1	TRUE	0.00780783	103	103	6	0.0582524	0.0582524	GO:0051087	GO:MF	chaperone binding	20802	9114		1
query_1	TRUE	0.00922127	786	96	14	0.145833	0.0178117	GO:0019904	GO:MF	protein domain specific binding	20802	4623		1
query_1	TRUE	0.0120114	600	111	13	0.117117	0.0216667	GO:0003682	GO:MF	chromatin binding	20802	404		1
query_1	TRUE	0.01734	35	104	4	0.0384615	0.114286	GO:0044183	GO:MF	protein folding chaperone	20802	7062		1
query_1	TRUE	0.0214079	736	110	14	0.127273	0.0190217	GO:0019901	GO:MF	protein kinase binding	20802	4620		1
query_1	TRUE	0.0235993	44	89	4	0.0449438	0.0909091	GO:0001046	GO:MF	core promoter sequence-specific DNA binding	20802	165		1
query_1	TRUE	0.0238494	15	13	2	0.153846	0.133333	GO:0035613	GO:MF	RNA stem-loop binding	20802	6339		1
query_1	TRUE	0.033122	1052	113	17	0.150442	0.0161597	GO:0046983	GO:MF	protein dimerization activity	20802	7373		1
query_1	TRUE	0.0455149	21	81	3	0.037037	0.142857	GO:0035014	GO:MF	phosphatidylinositol 3-kinase regulator activity	20802	6252		1
query_1	TRUE	0.0467833	20	86	3	0.0348837	0.15	GO:0035259	GO:MF	glucocorticoid receptor binding	20802	6281		1
query_1	TRUE	0.0483108	88	103	5	0.0485437	0.0568182	GO:0051082	GO:MF	unfolded protein binding	20802	9113		1
query_1	TRUE	0.0497872	4	76	2	0.0263158	0.5	GO:0055131	GO:MF	C3HC4-type RING finger domain binding	20802	9589		1
query_1	TRUE	7.30057e-06	113	105	11	0.104762	0.0973451	KEGG:04668	KEGG	TNF signaling pathway	8790	322		1
query_1	TRUE	7.30636e-05	124	96	10	0.104167	0.0806452	KEGG:04380	KEGG	Osteoclast differentiation	8790	289		1
query_1	TRUE	0.000399067	91	93	8	0.0860215	0.0879121	KEGG:04657	KEGG	IL-17 signaling pathway	8790	315		1
query_1	TRUE	0.00431276	136	111	9	0.0810811	0.0661765	KEGG:04210	KEGG	Apoptosis	8790	267		1
query_1	TRUE	0.0193436	163	89	8	0.0898876	0.0490798	KEGG:05161	KEGG	Hepatitis B	8790	420		1
query_1	TRUE	0.0233873	72	111	6	0.0540541	0.0833333	KEGG:04115	KEGG	p53 signaling pathway	8790	250		1
query_1	TRUE	0.026624	211	111	10	0.0900901	0.0473934	KEGG:05202	KEGG	Transcriptional misregulation in cancer	8790	432		1
query_1	TRUE	0.0285099	146	105	8	0.0761905	0.0547945	KEGG:05418	KEGG	Fluid shear stress and atherosclerosis	8790	471		1
query_1	TRUE	0.0289901	105	111	7	0.0630631	0.0666667	KEGG:04064	KEGG	NF-kappa B signaling pathway	8790	237		1
query_1	TRUE	0.0378227	15	61	3	0.0491803	0.2	MIRNA:mmu-miR-224-5p	MIRNA	mmu-miR-224-5p	7131	265		1
query_1	TRUE	0.046268	16	61	3	0.0491803	0.1875	MIRNA:mmu-miR-125b-2-3p	MIRNA	mmu-miR-125b-2-3p	7131	51		1
query_1	TRUE	0.0499632	12	85	3	0.0352941	0.25	MIRNA:mmu-miR-138-5p	MIRNA	mmu-miR-138-5p	7131	80		1
query_1	TRUE	0.00200166	12	96	4	0.0416667	0.333333	REAC:R-MMU-209560	REAC	NF-kB is activated and signals survival	8631	870		1
query_1	TRUE	0.00537998	15	96	4	0.0416667	0.266667	REAC:R-MMU-193639	REAC	p75NTR signals via NF-kB	8631	1689		1
query_1	TRUE	0.00593098	40	73	5	0.0684932	0.125	REAC:R-MMU-2559582	REAC	Senescence-Associated Secretory Phenotype (SASP)	8631	1345		1
query_1	TRUE	0.00931048	414	115	17	0.147826	0.0410628	REAC:R-MMU-8953897	REAC	Cellular responses to external stimuli	8631	264		1
query_1	TRUE	0.0105381	37	89	5	0.0561798	0.135135	REAC:R-MMU-2559580	REAC	Oxidative Stress Induced Senescence	8631	963		1
query_1	TRUE	0.0211255	28	70	4	0.0571429	0.142857	REAC:R-MMU-5675482	REAC	Regulation of necroptotic cell death	8631	1256		1
query_1	TRUE	0.0211255	28	70	4	0.0571429	0.142857	REAC:R-MMU-5218859	REAC	Regulated Necrosis	8631	1206		1
query_1	TRUE	0.0211255	28	70	4	0.0571429	0.142857	REAC:R-MMU-5213460	REAC	RIPK1-mediated regulated necrosis	8631	1144		1
query_1	TRUE	0.0216324	412	100	15	0.15	0.0364078	REAC:R-MMU-2262752	REAC	Cellular responses to stress	8631	265		1
query_1	TRUE	0.0437003	50	88	5	0.0568182	0.1	REAC:R-MMU-3371497	REAC	HSP90 chaperone cycle for steroid hormone receptors (SHR)	8631	613		1
query_1	TRUE	0.045419	152	112	9	0.0803571	0.0592105	REAC:R-MMU-2559583	REAC	Cellular Senescence	8631	258		1
query_1	TRUE	4.15097e-10	1342	90	28	0.311111	0.0208644	TF:M00177_1	TF	Factor: CREB; motif: NSTGACGTAANN; match class: 1	21836	567		1
query_1	TRUE	4.26284e-10	9484	92	74	0.804348	0.00780261	TF:M02933	TF	Factor: ZF5; motif: GYCGCGCARNGCNN	21836	3798		1
query_1	TRUE	4.77376e-10	12768	113	101	0.893805	0.0079104	TF:M04662_1	TF	Factor: FOXN4; motif: NNWANNCGWMCGCGTCNNNNMT; match class: 1	21836	1143		1
query_1	TRUE	6.12974e-10	12032	113	98	0.867257	0.00814495	TF:M00716_1	TF	Factor: ZF5; motif: GSGCGCGR; match class: 1	21836	3785		1
query_1	TRUE	1.05015e-09	844	103	24	0.23301	0.028436	TF:M00691_1	TF	Factor: ATF-1; motif: CYYTGACGTCA; match class: 1	21836	197		1
query_1	TRUE	1.36002e-09	11181	90	78	0.866667	0.00697612	TF:M00333_1	TF	Factor: ZF5; motif: NRNGNGCGCGCWN; match class: 1	21836	3787		1
query_1	TRUE	3.34933e-09	5819	91	56	0.615385	0.00962365	TF:M02933_1	TF	Factor: ZF5; motif: GYCGCGCARNGCNN; match class: 1	21836	3799		1
query_1	TRUE	3.8738e-09	8508	96	71	0.739583	0.00834509	TF:M02844_1	TF	Factor: BCL6B; motif: NNNNCCGCCCCWNNNN; match class: 1	21836	263		1
query_1	TRUE	4.48589e-09	1558	92	29	0.315217	0.0186136	TF:M00178_1	TF	Factor: CREB; motif: NSTGACGTMANN; match class: 1	21836	573		1
query_1	TRUE	6.68093e-09	2761	92	38	0.413043	0.0137631	TF:M00981_1	TF	Factor: CREB,; motif: NTGACGTNA; match class: 1	21836	555		1
query_1	TRUE	9.94525e-09	9949	113	87	0.769912	0.0087446	TF:M10276_1	TF	Factor: Kaiso; motif: SARNYCTCGCGAGAN; match class: 1	21836	3751		1
query_1	TRUE	1.11007e-08	10391	113	89	0.787611	0.0085651	TF:M00803	TF	Factor: E2F; motif: GGCGSG	21836	768		1
query_1	TRUE	1.23477e-08	3115	92	40	0.434783	0.0128411	TF:M07980_1	TF	Factor: Atf-1; motif: RTGACGTA; match class: 1	21836	193		1
query_1	TRUE	2.07778e-08	7016	115	72	0.626087	0.0102623	TF:M00803_1	TF	Factor: E2F; motif: GGCGSG; match class: 1	21836	769		1
query_1	TRUE	2.61373e-08	14228	113	104	0.920354	0.00730953	TF:M10209	TF	Factor: E2F-1; motif: GNGGGCGGGRMN	21836	722		1
query_1	TRUE	4.30522e-08	10601	113	89	0.787611	0.00839543	TF:M10209_1	TF	Factor: E2F-1; motif: GNGGGCGGGRMN; match class: 1	21836	723		1
query_1	TRUE	6.79909e-08	998	89	22	0.247191	0.0220441	TF:M00114_1	TF	Factor: Tax/CREB; motif: GGGGGTTGACGYANA; match class: 1	21836	3423		1
query_1	TRUE	1.01289e-07	6650	96	60	0.625	0.00902256	TF:M03893	TF	Factor: WT1; motif: GNGGGGGCGGGG	21836	3704		1
query_1	TRUE	1.30176e-07	7629	91	62	0.681319	0.00812688	TF:M01104	TF	Factor: MOVO-B; motif: GNGGGGG	21836	2092		1
query_1	TRUE	1.59649e-07	9341	96	72	0.75	0.00770795	TF:M08995_1	TF	Factor: CTCF; motif: NAGGGGGCGCNNKNNNN; match class: 1	21836	609		1
query_1	TRUE	2.33619e-07	10545	92	74	0.804348	0.00701754	TF:M07380	TF	Factor: E2F-4; motif: NTTTCSCGCC	21836	754		1
query_1	TRUE	4.521e-07	1063	92	22	0.23913	0.0206961	TF:M00920_1	TF	Factor: E2F; motif: NKCGCGCSAAAN; match class: 1	21836	779		1
query_1	TRUE	4.65891e-07	4997	93	49	0.526882	0.00980588	TF:M01873	TF	Factor: Egr-1; motif: GCGGGGGCGG	21836	828		1
query_1	TRUE	5.46943e-07	4125	90	43	0.477778	0.0104242	TF:M07250_1	TF	Factor: E2F-1; motif: NNNSSCGCSAANN; match class: 1	21836	731		1
query_1	TRUE	6.40404e-07	4442	91	45	0.494505	0.0101306	TF:M00113	TF	Factor: CREB; motif: NNGNTGACGTNN	21836	564		1
query_1	TRUE	9.48105e-07	7914	111	72	0.648649	0.0090978	TF:M10212	TF	Factor: E2F-7; motif: GRGGCGGGAANNN	21836	760		1
query_1	TRUE	1.04675e-06	8029	83	58	0.698795	0.00722381	TF:M00189	TF	Factor: AP-2; motif: MKCCCSCNGGCG	21836	118		1
query_1	TRUE	1.09069e-06	1974	86	28	0.325581	0.0141844	TF:M02846	TF	Factor: E2F-2; motif: NNNWYGGCGCCAANNNN	21836	738		1
query_1	TRUE	1.11284e-06	6337	111	63	0.567568	0.00994161	TF:M01199	TF	Factor: RNF96; motif: BCCCGCRGCC	21836	2884		1
query_1	TRUE	1.61198e-06	6875	96	59	0.614583	0.00858182	TF:M02089_1	TF	Factor: E2F-3; motif: GGCGGGN; match class: 1	21836	747		1
query_1	TRUE	1.75638e-06	3623	107	44	0.411215	0.0121446	TF:M07312	TF	Factor: ATF-2; motif: NNTGACGTCAN	21836	204		1
query_1	TRUE	2.17401e-06	7128	96	60	0.625	0.00841751	TF:M02874_1	TF	Factor: IRF6; motif: NNNACTCYCGGKNNN; match class: 1	21836	1751		1
query_1	TRUE	2.64919e-06	1399	92	24	0.26087	0.0171551	TF:M10200_1	TF	Factor: CREB1; motif: NRRTGACGTMA; match class: 1	21836	541		1
query_1	TRUE	2.78601e-06	5181	94	49	0.521277	0.00945763	TF:M00178	TF	Factor: CREB; motif: NSTGACGTMANN	21836	572		1
query_1	TRUE	3.02068e-06	11980	113	92	0.814159	0.00767947	TF:M01240_1	TF	Factor: BEN; motif: CAGCGRNV; match class: 1	21836	279		1
query_1	TRUE	3.50173e-06	11268	82	68	0.829268	0.00603479	TF:M02089	TF	Factor: E2F-3; motif: GGCGGGN	21836	746		1
query_1	TRUE	4.04136e-06	1806	92	27	0.293478	0.0149502	TF:M00179_1	TF	Factor: ATF2; motif: VGTGACGTMACN; match class: 1	21836	561		1
query_1	TRUE	4.3129e-06	6009	94	53	0.56383	0.0088201	TF:M00179	TF	Factor: ATF2; motif: VGTGACGTMACN	21836	560		1
query_1	TRUE	4.34145e-06	1812	92	27	0.293478	0.0149007	TF:M01820_1	TF	Factor: CREM; motif: TGACGTCASYN; match class: 1	21836	583		1
query_1	TRUE	4.54795e-06	13491	113	98	0.867257	0.0072641	TF:M10276	TF	Factor: Kaiso; motif: SARNYCTCGCGAGAN	21836	3750		1
query_1	TRUE	4.55769e-06	7505	108	67	0.62037	0.00892738	TF:M02036	TF	Factor: WT1; motif: CGCCCCCNCN	21836	3702		1
query_1	TRUE	4.67868e-06	10318	113	84	0.743363	0.00814111	TF:M02090	TF	Factor: E2F-4; motif: GCGGGAAANA	21836	756		1
query_1	TRUE	5.15423e-06	5518	109	56	0.513761	0.0101486	TF:M00144_1	TF	Factor: Pax-5; motif: RRMSWGANWYCTNRAGCGKRACSRYNSM; match class: 1	21836	2607		1
query_1	TRUE	5.57988e-06	5963	105	57	0.542857	0.00955895	TF:M00982	TF	Factor: KROX; motif: CCCGCCCCCRCCCC	21836	1836		1
query_1	TRUE	6.39183e-06	8126	112	72	0.642857	0.00886045	TF:M02872_1	TF	Factor: IRF4; motif: NNNAYTCTCGGWNNN; match class: 1	21836	1733		1
query_1	TRUE	6.69439e-06	1172	14	9	0.642857	0.00767918	TF:M00919_1	TF	Factor: E2F; motif: NCSCGCSAAAN; match class: 1	21836	773		1
query_1	TRUE	7.00145e-06	7397	87	56	0.643678	0.00757064	TF:M10375_1	TF	Factor: Sp1; motif: GGNGGGGGNGGGGGMGGGGCNGGG; match class: 1	21836	3197		1
query_1	TRUE	7.18363e-06	5895	104	56	0.538462	0.00949958	TF:M00916	TF	Factor: CREB; motif: NNTKACGTCANNNS	21836	568		1
query_1	TRUE	8.03254e-06	4670	108	50	0.462963	0.0107066	TF:M10200	TF	Factor: CREB1; motif: NRRTGACGTMA	21836	540		1
query_1	TRUE	9.06228e-06	8478	109	72	0.66055	0.00849257	TF:M02913	TF	Factor: SP100; motif: NNCGTCGNNTAAWNN	21836	3188		1
query_1	TRUE	9.31594e-06	5364	113	56	0.495575	0.01044	TF:M07380_1	TF	Factor: E2F-4; motif: NTTTCSCGCC; match class: 1	21836	755		1
query_1	TRUE	1.17556e-05	3060	109	39	0.357798	0.0127451	TF:M02913_1	TF	Factor: SP100; motif: NNCGTCGNNTAAWNN; match class: 1	21836	3189		1
query_1	TRUE	1.18531e-05	5620	104	54	0.519231	0.00960854	TF:M00917	TF	Factor: CREB; motif: CNNTGACGTMA	21836	574		1
query_1	TRUE	1.19388e-05	5821	96	52	0.541667	0.00893317	TF:M08878	TF	Factor: EGR; motif: CGCCCCCGCNN	21836	852		1
query_1	TRUE	1.20713e-05	9122	109	75	0.688073	0.00822188	TF:M07395	TF	Factor: Sp1; motif: NGGGGCGGGGN	21836	3200		1
query_1	TRUE	1.25451e-05	2922	92	34	0.369565	0.0116359	TF:M00428_1	TF	Factor: E2F-1; motif: NKTSSCGC; match class: 1	21836	725		1
query_1	TRUE	1.31192e-05	1908	92	27	0.293478	0.0141509	TF:M01861_1	TF	Factor: ATF-1; motif: TNACGTCAN; match class: 1	21836	199		1
query_1	TRUE	1.44095e-05	4337	94	43	0.457447	0.00991469	TF:M07248	TF	Factor: CREB1; motif: NNNNTGACGTNANNN	21836	542		1
query_1	TRUE	1.51818e-05	14821	93	86	0.924731	0.00580258	TF:M00716	TF	Factor: ZF5; motif: GSGCGCGR	21836	3784		1
query_1	TRUE	1.53073e-05	1288	14	9	0.642857	0.00698758	TF:M00939_1	TF	Factor: E2F; motif: TTTSGCGSG; match class: 1	21836	775		1
query_1	TRUE	1.69398e-05	5925	108	57	0.527778	0.00962025	TF:M07354	TF	Factor: Egr-1; motif: GCGGGGGCGG	21836	826		1
query_1	TRUE	1.70458e-05	8784	109	73	0.669725	0.00831056	TF:M00196	TF	Factor: Sp1; motif: NGGGGGCGGGGYN	21836	3204		1
query_1	TRUE	1.82131e-05	1672	92	25	0.271739	0.0149522	TF:M00917_1	TF	Factor: CREB; motif: CNNTGACGTMA; match class: 1	21836	575		1
query_1	TRUE	1.8333e-05	4206	107	46	0.429907	0.0109368	TF:M03544	TF	Factor: CREB1; motif: NNNNACGTCANN	21836	544		1
query_1	TRUE	1.91686e-05	8829	94	65	0.691489	0.0073621	TF:M07980	TF	Factor: Atf-1; motif: RTGACGTA	21836	192		1
query_1	TRUE	1.97912e-05	1679	92	25	0.271739	0.0148898	TF:M00516_1	TF	Factor: E2F-1; motif: TTTSGCGCGMNR; match class: 1	21836	767		1
query_1	TRUE	2.52299e-05	2017	90	27	0.3	0.0133862	TF:M07354_1	TF	Factor: Egr-1; motif: GCGGGGGCGG; match class: 1	21836	827		1
query_1	TRUE	2.55851e-05	3122	81	32	0.395062	0.0102498	TF:M02036_1	TF	Factor: WT1; motif: CGCCCCCNCN; match class: 1	21836	3703		1
query_1	TRUE	2.58554e-05	16009	113	106	0.938053	0.00662128	TF:M04662	TF	Factor: FOXN4; motif: NNWANNCGWMCGCGTCNNNNMT	21836	1142		1
query_1	TRUE	2.62823e-05	4623	109	49	0.449541	0.0105992	TF:M00691	TF	Factor: ATF-1; motif: CYYTGACGTCA	21836	196		1
query_1	TRUE	2.86792e-05	5755	104	54	0.519231	0.00938315	TF:M01820	TF	Factor: CREM; motif: TGACGTCASYN	21836	582		1
query_1	TRUE	3.3773e-05	8128	111	70	0.630631	0.0086122	TF:M01118	TF	Factor: WT1; motif: SMCNCCNSC	21836	3700		1
query_1	TRUE	3.3784e-05	2664	108	35	0.324074	0.0131381	TF:M01253	TF	Factor: CNOT3; motif: GGCCGCGSSS	21836	506		1
query_1	TRUE	3.87254e-05	7210	96	58	0.604167	0.00804438	TF:M05494	TF	Factor: Egr-2; motif: GCGTGGGCGG	21836	832		1
query_1	TRUE	4.03176e-05	3264	87	34	0.390805	0.0104167	TF:M01104_1	TF	Factor: MOVO-B; motif: GNGGGGG; match class: 1	21836	2093		1
query_1	TRUE	4.21513e-05	13409	113	96	0.849558	0.00715937	TF:M02874	TF	Factor: IRF6; motif: NNNACTCYCGGKNNN	21836	1750		1
query_1	TRUE	5.07793e-05	6684	91	53	0.582418	0.00792938	TF:M01219	TF	Factor: SP1:SP3; motif: CCSCCCCCYCC	21836	3190		1
query_1	TRUE	5.16923e-05	6273	108	58	0.537037	0.00924597	TF:M01861	TF	Factor: ATF-1; motif: TNACGTCAN	21836	198		1
query_1	TRUE	5.48275e-05	7904	94	60	0.638298	0.00759109	TF:M00428	TF	Factor: E2F-1; motif: NKTSSCGC	21836	724		1
query_1	TRUE	5.50077e-05	3456	80	33	0.4125	0.00954861	TF:M02744	TF	Factor: Egr1; motif: NCCGCCCCCGCANN	21836	818		1
query_1	TRUE	5.74896e-05	4389	84	39	0.464286	0.00888585	TF:M10213	TF	Factor: Egr-1; motif: NNGCGKGGGCGGGG	21836	824		1
query_1	TRUE	5.98729e-05	1776	92	25	0.271739	0.0140766	TF:M00916_1	TF	Factor: CREB; motif: NNTKACGTCANNNS; match class: 1	21836	569		1
query_1	TRUE	6.6615e-05	7140	72	46	0.638889	0.00644258	TF:M01303	TF	Factor: SP1; motif: GGGGYGGGGNS	21836	3194		1
query_1	TRUE	8.40126e-05	5833	108	55	0.509259	0.00942911	TF:M03876_1	TF	Factor: Kaiso; motif: GCMGGGRGCRGS; match class: 1	21836	1801		1
query_1	TRUE	8.82707e-05	5215	113	53	0.469027	0.010163	TF:M00938	TF	Factor: E2F-1; motif: TTGGCGCGRAANNGNM	21836	726		1
query_1	TRUE	9.39379e-05	6726	108	60	0.555556	0.00892061	TF:M00800	TF	Factor: AP-2; motif: GSCCSCRGGCNRNRNN	21836	114		1
query_1	TRUE	0.000103402	2893	91	32	0.351648	0.0110612	TF:M07313	TF	Factor: ATF-3; motif: SNTGACGYNATN	21836	214		1
query_1	TRUE	0.000103828	5907	110	56	0.509091	0.00948028	TF:M09682	TF	Factor: E2F-4; motif: GNNGGCGGGAAN	21836	750		1
query_1	TRUE	0.000112345	10420	62	50	0.806452	0.00479846	TF:M01993	TF	Factor: TEL1; motif: CNCGGAANNN	21836	3580		1
query_1	TRUE	0.000113406	6158	109	57	0.522936	0.00925625	TF:M07329	TF	Factor: Osx; motif: CCNCCCCCNNN	21836	2532		1
query_1	TRUE	0.000138722	4603	111	48	0.432432	0.010428	TF:M01118_1	TF	Factor: WT1; motif: SMCNCCNSC; match class: 1	21836	3701		1
query_1	TRUE	0.0001641	5066	94	45	0.478723	0.00888275	TF:M00177	TF	Factor: CREB; motif: NSTGACGTAANN	21836	566		1
query_1	TRUE	0.000164529	5338	90	45	0.5	0.00843012	TF:M00114	TF	Factor: Tax/CREB; motif: GGGGGTTGACGYANA	21836	3422		1
query_1	TRUE	0.0001682	8122	94	60	0.638298	0.00738734	TF:M00981	TF	Factor: CREB,; motif: NTGACGTNA	21836	554		1
query_1	TRUE	0.000182975	1160	80	18	0.225	0.0155172	TF:M10213_1	TF	Factor: Egr-1; motif: NNGCGKGGGCGGGG; match class: 1	21836	825		1
query_1	TRUE	0.000183827	3647	87	35	0.402299	0.00959693	TF:M00189_1	TF	Factor: AP-2; motif: MKCCCSCNGGCG; match class: 1	21836	119		1
query_1	TRUE	0.00020213	1210	94	20	0.212766	0.0165289	TF:M08803	TF	Factor: CREM; motif: NNTGACGT	21836	584		1
query_1	TRUE	0.000208759	5379	90	45	0.5	0.00836587	TF:M00514	TF	Factor: ATF4; motif: CVTGACGYMABG	21836	220		1
query_1	TRUE	0.000210776	13664	92	80	0.869565	0.0058548	TF:M02844	TF	Factor: BCL6B; motif: NNNNCCGCCCCWNNNN	21836	262		1
query_1	TRUE	0.000212988	8470	105	67	0.638095	0.00791027	TF:M07040_1	TF	Factor: GKLF; motif: NNRRGRRNGNSNNN; match class: 1	21836	1335		1
query_1	TRUE	0.000305146	8939	92	62	0.673913	0.0069359	TF:M00932	TF	Factor: Sp1; motif: NNGGGGCGGGGNN	21836	3202		1
query_1	TRUE	0.000312807	9013	97	65	0.670103	0.00721181	TF:M07250	TF	Factor: E2F-1; motif: NNNSSCGCSAANN	21836	730		1
query_1	TRUE	0.00038632	747	89	15	0.168539	0.0200803	TF:M00113_1	TF	Factor: CREB; motif: NNGNTGACGTNN; match class: 1	21836	565		1
query_1	TRUE	0.000388597	8773	109	70	0.642202	0.00797903	TF:M00933	TF	Factor: Sp1; motif: CCCCGCCCCN	21836	3198		1
query_1	TRUE	0.000411586	5410	94	46	0.489362	0.00850277	TF:M00039	TF	Factor: CREB; motif: TGACGTMA	21836	562		1
query_1	TRUE	0.000416103	1630	88	22	0.25	0.0134969	TF:M10203_1	TF	Factor: ctcf; motif: YGGCCASCAGRGGGCGCYNN; match class: 1	21836	613		1
query_1	TRUE	0.000460819	4322	94	40	0.425532	0.00925497	TF:M07034	TF	Factor: ATF-1; motif: NNNTGACGTNNN	21836	194		1
query_1	TRUE	0.000545002	7220	108	61	0.564815	0.00844875	TF:M05455	TF	Factor: SP6; motif: WGGGCGG	21836	3234		1
query_1	TRUE	0.000545002	7220	108	61	0.564815	0.00844875	TF:M05665	TF	Factor: Sp3; motif: AGGGCGG	21836	3214		1
query_1	TRUE	0.000545002	7220	108	61	0.564815	0.00844875	TF:M05391	TF	Factor: LKLF; motif: NGGGCGG	21836	1898		1
query_1	TRUE	0.000545002	7220	108	61	0.564815	0.00844875	TF:M05301	TF	Factor: CPBP; motif: NGGGCGG	21836	536		1
query_1	TRUE	0.000601035	10998	110	81	0.736364	0.00736498	TF:M07289_1	TF	Factor: GKLF; motif: NNNRGGNGNGGSN; match class: 1	21836	1337		1
query_1	TRUE	0.000614256	7600	91	55	0.604396	0.00723684	TF:M07277	TF	Factor: BTEB2; motif: RGGGNGKGGN	21836	332		1
query_1	TRUE	0.00065964	6533	91	50	0.549451	0.00765345	TF:M05407	TF	Factor: Klf17; motif: NGGGCGG	21836	1812		1
query_1	TRUE	0.000701371	976	92	17	0.184783	0.017418	TF:M00918_1	TF	Factor: E2F; motif: TTTSGCGSG; match class: 1	21836	771		1
query_1	TRUE	0.000729266	4700	95	42	0.442105	0.00893617	TF:M02090_1	TF	Factor: E2F-4; motif: GCGGGAAANA; match class: 1	21836	757		1
query_1	TRUE	0.000764399	5297	46	27	0.586957	0.00509722	TF:M05599	TF	Factor: WT1; motif: NGCGGGGGGGTSMMCYN	21836	3696		1
query_1	TRUE	0.000768301	6591	110	58	0.527273	0.00879988	TF:M02835_1	TF	Factor: Zic1; motif: NNCCCCCGGGGGGG; match class: 1	21836	4081		1
query_1	TRUE	0.000772764	11131	92	70	0.76087	0.00628874	TF:M03876	TF	Factor: Kaiso; motif: GCMGGGRGCRGS	21836	1800		1
query_1	TRUE	0.000784853	10752	96	71	0.739583	0.00660342	TF:M10375	TF	Factor: Sp1; motif: GGNGGGGGNGGGGGMGGGGCNGGG	21836	3196		1
query_1	TRUE	0.000818875	14469	90	80	0.888889	0.00552906	TF:M00333	TF	Factor: ZF5; motif: NRNGNGCGCGCWN	21836	3786		1
query_1	TRUE	0.000901585	14697	93	83	0.892473	0.00564741	TF:M01981	TF	Factor: ELK-1; motif: ACCGGAWRTN	21836	902		1
query_1	TRUE	0.000950209	4808	16	13	0.8125	0.00270383	TF:M00918	TF	Factor: E2F; motif: TTTSGCGSG	21836	770		1
query_1	TRUE	0.000956079	4368	92	39	0.423913	0.00892857	TF:M00932_1	TF	Factor: Sp1; motif: NNGGGGCGGGGNN; match class: 1	21836	3203		1
query_1	TRUE	0.00098554	4384	112	45	0.401786	0.0102646	TF:M01993_1	TF	Factor: TEL1; motif: CNCGGAANNN; match class: 1	21836	3581		1
query_1	TRUE	0.00104695	14544	113	98	0.867257	0.00673817	TF:M02872	TF	Factor: IRF4; motif: NNNAYTCTCGGWNNN	21836	1732		1
query_1	TRUE	0.00110907	6987	108	59	0.546296	0.00844425	TF:M10211	TF	Factor: E2F-4; motif: NGGGGGCGGGRMNN	21836	752		1
query_1	TRUE	0.00111842	3378	91	33	0.362637	0.00976909	TF:M01219_1	TF	Factor: SP1:SP3; motif: CCSCCCCCYCC; match class: 1	21836	3191		1
query_1	TRUE	0.00113878	6308	105	54	0.514286	0.00856056	TF:M05541	TF	Factor: Zfp536; motif: NCGGAKG	21836	3926		1
query_1	TRUE	0.00121311	8416	109	67	0.614679	0.00796103	TF:M00649	TF	Factor: MAZ; motif: GGGGAGGG	21836	2006		1
query_1	TRUE	0.00129996	6178	115	57	0.495652	0.00922629	TF:M00327_1	TF	Factor: Pax-3; motif: NNNNNNCGTCACGSTYNNNNN; match class: 1	21836	2595		1
query_1	TRUE	0.00142923	1273	92	19	0.206522	0.0149254	TF:M07034_1	TF	Factor: ATF-1; motif: NNNTGACGTNNN; match class: 1	21836	195		1
query_1	TRUE	0.00159494	1582	90	21	0.233333	0.0132743	TF:M00431_1	TF	Factor: E2F-1; motif: TTTSGCGS; match class: 1	21836	735		1
query_1	TRUE	0.00163447	4181	39	21	0.538462	0.00502272	TF:M00931_1	TF	Factor: Sp1; motif: GGGGCGGGGC; match class: 1	21836	3207		1
query_1	TRUE	0.00173538	1164	92	18	0.195652	0.0154639	TF:M07312_1	TF	Factor: ATF-2; motif: NNTGACGTCAN; match class: 1	21836	205		1
query_1	TRUE	0.00174749	16234	113	104	0.920354	0.00640631	TF:M01240	TF	Factor: BEN; motif: CAGCGRNV	21836	278		1
query_1	TRUE	0.00176187	1502	80	19	0.2375	0.0126498	TF:M01873_1	TF	Factor: Egr-1; motif: GCGGGGGCGG; match class: 1	21836	829		1
query_1	TRUE	0.00197053	3994	91	36	0.395604	0.00901352	TF:M00933_1	TF	Factor: Sp1; motif: CCCCGCCCCN; match class: 1	21836	3199		1
query_1	TRUE	0.00201926	7094	92	52	0.565217	0.00733014	TF:M03807	TF	Factor: SP2; motif: GNNGGGGGCGGGGSN	21836	3212		1
query_1	TRUE	0.00220568	5204	93	43	0.462366	0.00826287	TF:M02834	TF	Factor: Zfp740; motif: NNNCCCCCCCCMNNNN	21836	4004		1
query_1	TRUE	0.00242559	1294	69	16	0.231884	0.0123648	TF:M00237_1	TF	Factor: AhR:Arnt; motif: GRGKATYGCGTGMCWNSCC; match class: 1	21836	9		1
query_1	TRUE	0.002492	1062	83	16	0.192771	0.0150659	TF:M02847	TF	Factor: E2F-3; motif: NNNWYGGCGCCAMNNNN	21836	748		1
query_1	TRUE	0.0029359	6704	107	56	0.523364	0.00835322	TF:M00513	TF	Factor: ATF3; motif: CBCTGACGTCANCS	21836	210		1
query_1	TRUE	0.00326482	11386	113	83	0.734513	0.00728965	TF:M07991_1	TF	Factor: Hes1; motif: NNCACGYGNN; match class: 1	21836	1421		1
query_1	TRUE	0.00359193	1709	81	20	0.246914	0.0117028	TF:M05407_1	TF	Factor: Klf17; motif: NGGGCGG; match class: 1	21836	1813		1
query_1	TRUE	0.00383463	8654	109	67	0.614679	0.00774208	TF:M00931	TF	Factor: Sp1; motif: GGGGCGGGGC	21836	3206		1
query_1	TRUE	0.00434933	8105	109	64	0.587156	0.00789636	TF:M07397	TF	Factor: ZBP89; motif: CCCCKCCCCCNN	21836	3738		1
query_1	TRUE	0.00437518	14310	108	92	0.851852	0.00642907	TF:M08995	TF	Factor: CTCF; motif: NAGGGGGCGCNNKNNNN	21836	608		1
query_1	TRUE	0.00500714	6662	109	56	0.513761	0.00840588	TF:M05547	TF	Factor: ZAC; motif: KGGGCCR	21836	3732		1
query_1	TRUE	0.00522441	3314	107	35	0.327103	0.0105613	TF:M01862	TF	Factor: ATF-2; motif: NNNTGACGTNAN	21836	202		1
query_1	TRUE	0.00548995	12950	112	89	0.794643	0.00687259	TF:M07040	TF	Factor: GKLF; motif: NNRRGRRNGNSNNN	21836	1334		1
query_1	TRUE	0.00565051	2342	73	22	0.30137	0.00939368	TF:M00800_1	TF	Factor: AP-2; motif: GSCCSCRGGCNRNRNN; match class: 1	21836	115		1
query_1	TRUE	0.00613964	4971	103	44	0.427184	0.00885134	TF:M01837	TF	Factor: FKLF; motif: BGGGNGGVMD	21836	1052		1
query_1	TRUE	0.00618032	4524	39	21	0.538462	0.00464191	TF:M07395_1	TF	Factor: Sp1; motif: NGGGGCGGGGN; match class: 1	21836	3201		1
query_1	TRUE	0.00644253	1115	85	16	0.188235	0.0143498	TF:M03814_1	TF	Factor: BTEB2; motif: GNAGGGGGNGGGSSNN; match class: 1	21836	331		1
query_1	TRUE	0.00673284	5544	94	44	0.468085	0.00793651	TF:M01598	TF	Factor: ZBED6; motif: NRRGCTCGCCNN	21836	3734		1
query_1	TRUE	0.00695037	1285	92	18	0.195652	0.0140078	TF:M03544_1	TF	Factor: CREB1; motif: NNNNACGTCANN; match class: 1	21836	545		1
query_1	TRUE	0.00780502	342	106	10	0.0943396	0.0292398	TF:M00053_1	TF	Factor: c-Rel; motif: SGGRNTTTCC; match class: 1	21836	577		1
query_1	TRUE	0.00782535	6509	54	32	0.592593	0.00491627	TF:M04155	TF	Factor: Tfap2a; motif: TGCCCYNRGGCA	21836	3584		1
query_1	TRUE	0.00808662	4848	103	43	0.417476	0.00886964	TF:M10376	TF	Factor: Sp5; motif: RNGGRGGNGGRGNNGGGGGAGGRG	21836	3230		1
query_1	TRUE	0.00819518	10072	105	71	0.67619	0.00704925	TF:M00025	TF	Factor: Elk-1; motif: NNNNCCGGAARTNN	21836	896		1
query_1	TRUE	0.00878003	12917	90	73	0.811111	0.00565147	TF:M00327	TF	Factor: Pax-3; motif: NNNNNNCGTCACGSTYNNNNN	21836	2594		1
query_1	TRUE	0.00883151	3859	103	37	0.359223	0.00958798	TF:M00491	TF	Factor: MAZR; motif: NSGGGGGGGGMCN	21836	2002		1
query_1	TRUE	0.00920123	7250	110	59	0.536364	0.00813793	TF:M08867	TF	Factor: AP2; motif: GCCYGSGGSN	21836	116		1
query_1	TRUE	0.00964751	1316	92	18	0.195652	0.0136778	TF:M07248_1	TF	Factor: CREB1; motif: NNNNTGACGTNANNN; match class: 1	21836	543		1
query_1	TRUE	0.00972413	3074	108	33	0.305556	0.0107352	TF:M01865_1	TF	Factor: BTEB3; motif: BNRNGGGAGGNGT; match class: 1	21836	337		1
query_1	TRUE	0.0100461	1594	92	20	0.217391	0.0125471	TF:M00039_1	TF	Factor: CREB; motif: TGACGTMA; match class: 1	21836	563		1
query_1	TRUE	0.0102346	2024	80	21	0.2625	0.0103755	TF:M00982_1	TF	Factor: KROX; motif: CCCGCCCCCRCCCC; match class: 1	21836	1837		1
query_1	TRUE	0.0108646	1796	34	12	0.352941	0.00668151	TF:M02786_1	TF	Factor: Plagl1; motif: NNNGGGGSSCCCCNNN; match class: 1	21836	2691		1
query_1	TRUE	0.0108653	4237	92	36	0.391304	0.00849658	TF:M00196_1	TF	Factor: Sp1; motif: NGGGGGCGGGGYN; match class: 1	21836	3205		1
query_1	TRUE	0.0109689	291	56	7	0.125	0.024055	TF:M00235_1	TF	Factor: AhR:Arnt; motif: KNNKNNTYGCGTGCMS; match class: 1	21836	7		1
query_1	TRUE	0.011195	1843	81	20	0.246914	0.0108519	TF:M08878_1	TF	Factor: EGR; motif: CGCCCCCGCNN; match class: 1	21836	853		1
query_1	TRUE	0.0117015	6415	92	47	0.51087	0.00732658	TF:M03567	TF	Factor: Sp2; motif: NYSGCCCCGCCCCCY	21836	3210		1
query_1	TRUE	0.01238	1105	23	8	0.347826	0.00723982	TF:M02044_1	TF	Factor: YY1; motif: GCCGCCATTTTG; match class: 1	21836	3717		1
query_1	TRUE	0.0137421	1815	90	21	0.233333	0.0115702	TF:M00430_1	TF	Factor: E2F-1; motif: NTTSGCGG; match class: 1	21836	729		1
query_1	TRUE	0.0139809	9522	87	58	0.666667	0.00609116	TF:M02835	TF	Factor: Zic1; motif: NNCCCCCGGGGGGG	21836	4080		1
query_1	TRUE	0.014526	3873	78	30	0.384615	0.00774593	TF:M01770_1	TF	Factor: XBP-1; motif: WNNGMCACGTC; match class: 1	21836	3707		1
query_1	TRUE	0.0161269	1281	107	19	0.17757	0.0148322	TF:M00514_1	TF	Factor: ATF4; motif: CVTGACGYMABG; match class: 1	21836	221		1
query_1	TRUE	0.0162964	4340	88	35	0.397727	0.00806452	TF:M00243	TF	Factor: Egr-1; motif: WTGCGTGGGCGK	21836	812		1
query_1	TRUE	0.0170654	7312	97	53	0.546392	0.00724836	TF:M03944	TF	Factor: Zfp740; motif: NCCCCCCCAC	21836	4008		1
query_1	TRUE	0.0170885	2007	109	25	0.229358	0.0124564	TF:M07329_1	TF	Factor: Osx; motif: CCNCCCCCNNN; match class: 1	21836	2533		1
query_1	TRUE	0.0179565	3814	103	36	0.349515	0.00943891	TF:M10412	TF	Factor: ZNF151; motif: GGSGGNGGGGGAGGGGMGG	21836	2076		1
query_1	TRUE	0.0179718	3965	111	39	0.351351	0.00983607	TF:M08996	TF	Factor: EGR-1; motif: NGCGKGGGCGKNN	21836	822		1
query_1	TRUE	0.0193941	3827	103	36	0.349515	0.00940685	TF:M02834_1	TF	Factor: Zfp740; motif: NNNCCCCCCCCMNNNN; match class: 1	21836	4005		1
query_1	TRUE	0.0205351	5022	103	43	0.417476	0.00856233	TF:M02738_1	TF	Factor: Atf-1; motif: NNNRTGACGTCAYNRN; match class: 1	21836	189		1
query_1	TRUE	0.0238841	4269	105	39	0.371429	0.00913563	TF:M00025_1	TF	Factor: Elk-1; motif: NNNNCCGGAARTNN; match class: 1	21836	897		1
query_1	TRUE	0.0262699	15504	113	99	0.876106	0.00638545	TF:M07991	TF	Factor: Hes1; motif: NNCACGYGNN	21836	1420		1
query_1	TRUE	0.0264602	5198	16	12	0.75	0.00230858	TF:M00919	TF	Factor: E2F; motif: NCSCGCSAAAN	21836	772		1
query_1	TRUE	0.0267821	6337	16	13	0.8125	0.00205144	TF:M08005_1	TF	Factor: Tcfl5; motif: NNCNCGNGNN; match class: 1	21836	3555		1
query_1	TRUE	0.0267821	6337	16	13	0.8125	0.00205144	TF:M08005	TF	Factor: Tcfl5; motif: NNCNCGNGNN	21836	3554		1
query_1	TRUE	0.0269564	4977	108	44	0.407407	0.00884067	TF:M03814	TF	Factor: BTEB2; motif: GNAGGGGGNGGGSSNN	21836	330		1
query_1	TRUE	0.0291031	3971	109	38	0.348624	0.00956938	TF:M02831	TF	Factor: Zfp281; motif: NNCCCCCCCCCCMYC	21836	3832		1
query_1	TRUE	0.0291807	6055	113	52	0.460177	0.00858794	TF:M00245	TF	Factor: Egr-3; motif: NTGCGTGGGCGK	21836	842		1
query_1	TRUE	0.0295436	1982	34	12	0.352941	0.00605449	TF:M06457	TF	Factor: ZN451; motif: CKGGGGGG	21836	4108		1
query_1	TRUE	0.0309239	4460	109	41	0.376147	0.00919283	TF:M03944_1	TF	Factor: Zfp740; motif: NCCCCCCCAC; match class: 1	21836	4009		1
query_1	TRUE	0.0320798	2000	29	11	0.37931	0.0055	TF:M02786	TF	Factor: Plagl1; motif: NNNGGGGSSCCCCNNN	21836	2690		1
query_1	TRUE	0.0326872	2881	81	25	0.308642	0.00867754	TF:M00224_1	TF	Factor: STAT1; motif: NNNSANTTCCGGGAANTGNSN; match class: 1	21836	3327		1
query_1	TRUE	0.0339138	2851	54	19	0.351852	0.00666433	TF:M01073	TF	Factor: HIC1; motif: NNNGGKTGCCCSNNNNNN	21836	1444		1
query_1	TRUE	0.0346801	983	37	9	0.243243	0.00915565	TF:M01837_1	TF	Factor: FKLF; motif: BGGGNGGVMD; match class: 1	21836	1053		1
query_1	TRUE	0.0360807	10562	92	64	0.695652	0.00605946	TF:M01770	TF	Factor: XBP-1; motif: WNNGMCACGTC	21836	3706		1
query_1	TRUE	0.0383411	3885	85	31	0.364706	0.00797941	TF:M07397_1	TF	Factor: ZBP89; motif: CCCCKCCCCCNN; match class: 1	21836	3739		1
query_1	TRUE	0.0383508	2536	81	23	0.283951	0.0090694	TF:M03893_1	TF	Factor: WT1; motif: GNGGGGGCGGGG; match class: 1	21836	3705		1
query_1	TRUE	0.0404331	3525	110	35	0.318182	0.00992908	TF:M02742	TF	Factor: E2F-2; motif: NNNANGGCGCGCNNN	21836	736		1
query_1	TRUE	0.0413427	2774	95	27	0.284211	0.00973324	TF:M05494_1	TF	Factor: Egr-2; motif: GCGTGGGCGG; match class: 1	21836	833		1
query_1	TRUE	0.042509	20	10	2	0.2	0.1	TF:M10297_1	TF	Factor: Mybl1; motif: NGNGGCNGTTRSNGN; match class: 1	21836	2135		1
query_1	TRUE	0.0427167	11986	113	83	0.734513	0.00692475	TF:M00144	TF	Factor: Pax-5; motif: RRMSWGANWYCTNRAGCGKRACSRYNSM	21836	2606		1
query_1	TRUE	0.0433659	7106	83	45	0.542169	0.00633268	TF:M03811	TF	Factor: AP-2gamma; motif: GCCYNCRGSN	21836	110		1
query_1	TRUE	0.0444697	4006	87	32	0.367816	0.00798802	TF:M02810	TF	Factor: Sp4; motif: NNNNMCGCCCCCTNNNN	21836	3218		1
query_1	TRUE	0.044685	5455	16	12	0.75	0.00219982	TF:M00939	TF	Factor: E2F; motif: TTTSGCGSG	21836	774		1
query_1	TRUE	0.0453583	4351	95	36	0.378947	0.00827396	TF:M04506	TF	Factor: Egr1; motif: NNMCGCCCMCTCAMWN	21836	820		1
query_1	TRUE	0.0477374	6174	110	51	0.463636	0.00826045	TF:M01857	TF	Factor: AP-2alpha; motif: NGCCYSNNGSN	21836	98		1
query_1	TRUE	0.0485417	6569	84	43	0.511905	0.0065459	TF:M01241	TF	Factor: BEN; motif: CWGCGAYA	21836	280		1
query_1	TRUE	0.0491545	2951	81	25	0.308642	0.0084717	TF:M03807_1	TF	Factor: SP2; motif: GNNGGGGGCGGGGSN; match class: 1	21836	3213		1
query_1	TRUE	0.0498052	8107	113	63	0.557522	0.00777106	TF:M01783	TF	Factor: SP2; motif: GGGCGGGAC	21836	3208		1
query_1	TRUE	0.00618298	133	84	10	0.119048	0.075188	WP:WP447	WP	Adipogenesis genes	4526	41		1
query_1	TRUE	0.00878098	32	80	5	0.0625	0.15625	WP:WP2872	WP	White fat cell differentiation	4526	45		1
query_1	TRUE	0.0264326	99	111	9	0.0810811	0.0909091	WP:WP2432	WP	Spinal Cord Injury	4526	135		1
query_1	TRUE	0.0272984	20	94	4	0.0425532	0.2	WP:WP202	WP	Hypertrophy Model	4526	89		1
query_1	TRUE	1.51898e-07	290	66	12	0.181818	0.0413793	GO:0030198	GO:BP	extracellular matrix organization	21118	7761		2
query_1	TRUE	1.58054e-07	291	66	12	0.181818	0.0412371	GO:0045229	GO:BP	external encapsulating structure organization	21118	13241		2
query_1	TRUE	1.64435e-07	292	66	12	0.181818	0.0410959	GO:0043062	GO:BP	extracellular structure organization	21118	12159		2
query_1	TRUE	5.75307e-07	106	116	10	0.0862069	0.0943396	GO:0034446	GO:BP	substrate adhesion-dependent cell spreading	21118	9955		2
query_1	TRUE	6.04373e-07	5987	116	65	0.560345	0.0108569	GO:0048856	GO:BP	anatomical structure development	21118	15191		2
query_1	TRUE	1.04395e-06	6536	116	68	0.586207	0.0104039	GO:0032502	GO:BP	developmental process	21118	8832		2
query_1	TRUE	1.58391e-06	352	116	15	0.12931	0.0426136	GO:0031589	GO:BP	cell-substrate adhesion	21118	8414		2
query_1	TRUE	1.0179e-05	2591	116	38	0.327586	0.0146662	GO:0050793	GO:BP	regulation of developmental process	21118	15370		2
query_1	TRUE	1.05881e-05	2715	116	39	0.336207	0.0143646	GO:0009653	GO:BP	anatomical structure morphogenesis	21118	4034		2
query_1	TRUE	3.00979e-05	1491	114	27	0.236842	0.0181087	GO:0016477	GO:BP	cell migration	21118	5837		2
query_1	TRUE	3.02139e-05	5441	116	58	0.5	0.0106598	GO:0007275	GO:BP	multicellular organism development	21118	3179		2
query_1	TRUE	3.09157e-05	734	116	19	0.163793	0.0258856	GO:0097435	GO:BP	supramolecular fiber organization	21118	21897		2
query_1	TRUE	3.11554e-05	2340	116	35	0.301724	0.0149573	GO:0048468	GO:BP	cell development	21118	14850		2
query_1	TRUE	5.08737e-05	216	116	11	0.0948276	0.0509259	GO:0010810	GO:BP	regulation of cell-substrate adhesion	21118	4957		2
query_1	TRUE	6.1373e-05	1412	116	26	0.224138	0.0184136	GO:0051094	GO:BP	positive regulation of developmental process	21118	15617		2
query_1	TRUE	6.44532e-05	1653	114	28	0.245614	0.0169389	GO:0051674	GO:BP	localization of cell	21118	16076		2
query_1	TRUE	6.44532e-05	1653	114	28	0.245614	0.0169389	GO:0048870	GO:BP	cell motility	21118	15204		2
query_1	TRUE	6.61576e-05	1839	116	30	0.258621	0.0163132	GO:0040011	GO:BP	locomotion	21118	11494		2
query_1	TRUE	6.90774e-05	4378	116	50	0.431034	0.0114207	GO:0030154	GO:BP	cell differentiation	21118	7739		2
query_1	TRUE	6.95646e-05	6305	119	64	0.537815	0.0101507	GO:0048518	GO:BP	positive regulation of biological process	21118	14885		2
query_1	TRUE	7.66992e-05	2075	116	32	0.275862	0.0154217	GO:0006928	GO:BP	movement of cell or subcellular component	21118	2879		2
query_1	TRUE	9.67013e-05	963	116	21	0.181034	0.0218069	GO:0022603	GO:BP	regulation of anatomical structure morphogenesis	21118	7618		2
query_1	TRUE	0.000111139	4876	116	53	0.456897	0.0108696	GO:0048731	GO:BP	system development	21118	15076		2
query_1	TRUE	0.000122783	4454	116	50	0.431034	0.0112259	GO:0048869	GO:BP	cellular developmental process	21118	15203		2
query_1	TRUE	0.000156975	743	114	18	0.157895	0.0242261	GO:0001568	GO:BP	blood vessel development	21118	472		2
query_1	TRUE	0.000227801	922	116	20	0.172414	0.021692	GO:0045597	GO:BP	positive regulation of cell differentiation	21118	13371		2
query_1	TRUE	0.000234573	517	115	15	0.130435	0.0290135	GO:0009611	GO:BP	response to wounding	21118	3996		2
query_1	TRUE	0.000262738	380	115	13	0.113043	0.0342105	GO:0042060	GO:BP	wound healing	21118	11547		2
query_1	TRUE	0.000282626	773	114	18	0.157895	0.0232859	GO:0001944	GO:BP	vasculature development	21118	680		2
query_1	TRUE	0.000367147	647	96	15	0.15625	0.0231839	GO:0048514	GO:BP	blood vessel morphogenesis	21118	14881		2
query_1	TRUE	0.000370083	323	116	12	0.103448	0.0371517	GO:0022604	GO:BP	regulation of cell morphogenesis	21118	7619		2
query_1	TRUE	0.000423639	1923	114	29	0.254386	0.0150806	GO:0009888	GO:BP	tissue development	21118	4221		2
query_1	TRUE	0.000445622	115	11	4	0.363636	0.0347826	GO:0014812	GO:BP	muscle cell migration	21118	5256		2
query_1	TRUE	0.000451484	1056	116	21	0.181034	0.0198864	GO:0000902	GO:BP	cell morphogenesis	21118	306		2
query_1	TRUE	0.00045177	1174	114	22	0.192982	0.0187394	GO:0072359	GO:BP	circulatory system development	21118	20273		2
query_1	TRUE	0.000585052	1372	116	24	0.206897	0.0174927	GO:0007155	GO:BP	cell adhesion	21118	3068		2
query_1	TRUE	0.000596141	1074	116	21	0.181034	0.0195531	GO:0051270	GO:BP	regulation of cellular component movement	21118	15765		2
query_1	TRUE	0.000685053	1384	116	24	0.206897	0.017341	GO:0022610	GO:BP	biological adhesion	21118	7625		2
query_1	TRUE	0.000731494	581	112	15	0.133929	0.0258176	GO:2000147	GO:BP	positive regulation of cell motility	21118	29349		2
query_1	TRUE	0.000846363	90	112	7	0.0625	0.0777778	GO:0001570	GO:BP	vasculogenesis	21118	474		2
query_1	TRUE	0.000894626	128	116	8	0.0689655	0.0625	GO:0010811	GO:BP	positive regulation of cell-substrate adhesion	21118	4958		2
query_1	TRUE	0.000938471	89	115	7	0.0608696	0.0786517	GO:0007044	GO:BP	cell-substrate junction assembly	21118	2974		2
query_1	TRUE	0.000952279	986	98	18	0.183673	0.0182556	GO:2000145	GO:BP	regulation of cell motility	21118	29347		2
query_1	TRUE	0.001052	598	112	15	0.133929	0.0250836	GO:0051272	GO:BP	positive regulation of cellular component movement	21118	15767		2
query_1	TRUE	0.001052	598	112	15	0.133929	0.0250836	GO:0040017	GO:BP	positive regulation of locomotion	21118	11500		2
query_1	TRUE	0.00141783	1035	116	20	0.172414	0.0193237	GO:0040012	GO:BP	regulation of locomotion	21118	11495		2
query_1	TRUE	0.00146518	95	115	7	0.0608696	0.0736842	GO:0150115	GO:BP	cell-substrate junction organization	21118	23272		2
query_1	TRUE	0.00157221	5796	71	39	0.549296	0.00672878	GO:0048522	GO:BP	positive regulation of cellular process	21118	14889		2
query_1	TRUE	0.00171224	3617	114	41	0.359649	0.0113354	GO:0048513	GO:BP	animal organ development	21118	14880		2
query_1	TRUE	0.00185727	545	96	13	0.135417	0.0238532	GO:0001525	GO:BP	angiogenesis	21118	445		2
query_1	TRUE	0.00213756	934	98	17	0.173469	0.0182013	GO:0030334	GO:BP	regulation of cell migration	21118	7836		2
query_1	TRUE	0.0025064	557	112	14	0.125	0.0251346	GO:0030335	GO:BP	positive regulation of cell migration	21118	7837		2
query_1	TRUE	0.00260759	705	116	16	0.137931	0.022695	GO:0030036	GO:BP	actin cytoskeleton organization	21118	7705		2
query_1	TRUE	0.00353713	214	112	9	0.0803571	0.0420561	GO:0007160	GO:BP	cell-matrix adhesion	21118	3073		2
query_1	TRUE	0.00382378	45	44	4	0.0909091	0.0888889	GO:0085029	GO:BP	extracellular matrix assembly	21118	21010		2
query_1	TRUE	0.00413018	1649	94	22	0.234043	0.0133414	GO:0045595	GO:BP	regulation of cell differentiation	21118	13369		2
query_1	TRUE	0.00444247	111	116	7	0.0603448	0.0630631	GO:0032231	GO:BP	regulation of actin filament bundle assembly	21118	8632		2
query_1	TRUE	0.00489008	41	116	5	0.0431034	0.121951	GO:1900026	GO:BP	positive regulation of substrate adhesion-dependent cell spreading	21118	23348		2
query_1	TRUE	0.00497142	276	116	10	0.0862069	0.0362319	GO:0110053	GO:BP	regulation of actin filament organization	21118	22717		2
query_1	TRUE	0.00500879	6090	116	57	0.491379	0.00935961	GO:0016043	GO:BP	cellular component organization	21118	5665		2
query_1	TRUE	0.0059459	228	112	9	0.0803571	0.0394737	GO:0051495	GO:BP	positive regulation of cytoskeleton organization	21118	15934		2
query_1	TRUE	0.00634345	166	116	8	0.0689655	0.0481928	GO:0051017	GO:BP	actin filament bundle assembly	21118	15566		2
query_1	TRUE	0.00655224	480	86	11	0.127907	0.0229167	GO:0052547	GO:BP	regulation of peptidase activity	21118	16709		2
query_1	TRUE	0.00706938	762	116	16	0.137931	0.0209974	GO:0000904	GO:BP	cell morphogenesis involved in differentiation	21118	308		2
query_1	TRUE	0.00724393	169	116	8	0.0689655	0.0473373	GO:0061572	GO:BP	actin filament bundle organization	21118	18315		2
query_1	TRUE	0.00767473	171	82	7	0.0853659	0.0409357	GO:0007599	GO:BP	hemostasis	21118	3473		2
query_1	TRUE	0.00892428	438	116	12	0.103448	0.0273973	GO:0007015	GO:BP	actin filament organization	21118	2949		2
query_1	TRUE	0.0089401	364	116	11	0.0948276	0.0302198	GO:0032956	GO:BP	regulation of actin cytoskeleton organization	21118	9174		2
query_1	TRUE	0.00943909	96	98	6	0.0612245	0.0625	GO:0051492	GO:BP	regulation of stress fiber assembly	21118	15931		2
query_1	TRUE	0.0115067	792	116	16	0.137931	0.020202	GO:0030029	GO:BP	actin filament-based process	21118	7698		2
query_1	TRUE	0.0117575	406	3	3	1	0.00738916	GO:0032535	GO:BP	regulation of cellular component size	21118	8854		2
query_1	TRUE	0.0122033	58	98	5	0.0510204	0.0862069	GO:0051496	GO:BP	positive regulation of stress fiber assembly	21118	15935		2
query_1	TRUE	0.0131541	1550	21	9	0.428571	0.00580645	GO:0042981	GO:BP	regulation of apoptotic process	21118	12103		2
query_1	TRUE	0.0133899	6270	116	57	0.491379	0.00909091	GO:0071840	GO:BP	cellular component organization or biogenesis	21118	19815		2
query_1	TRUE	0.0153547	96	62	5	0.0806452	0.0520833	GO:0045185	GO:BP	maintenance of protein location	21118	13204		2
query_1	TRUE	0.0159314	387	116	11	0.0948276	0.0284238	GO:1902903	GO:BP	regulation of supramolecular fiber organization	21118	25999		2
query_1	TRUE	0.0159505	1587	21	9	0.428571	0.00567108	GO:0043067	GO:BP	regulation of programmed cell death	21118	12164		2
query_1	TRUE	0.0166992	10	94	3	0.0319149	0.3	GO:2001214	GO:BP	positive regulation of vasculogenesis	21118	30357		2
query_1	TRUE	0.0180863	2739	60	21	0.35	0.00766703	GO:0022607	GO:BP	cellular component assembly	21118	7622		2
query_1	TRUE	0.0195098	654	114	14	0.122807	0.0214067	GO:0061061	GO:BP	muscle structure development	21118	17854		2
query_1	TRUE	0.0196288	364	82	9	0.109756	0.0247253	GO:0050878	GO:BP	regulation of body fluid levels	21118	15440		2
query_1	TRUE	0.0196432	109	98	6	0.0612245	0.0550459	GO:0110020	GO:BP	regulation of actomyosin structure organization	21118	22690		2
query_1	TRUE	0.0202396	209	108	8	0.0740741	0.0382775	GO:1902905	GO:BP	positive regulation of supramolecular fiber organization	21118	26001		2
query_1	TRUE	0.0207251	2136	17	9	0.529412	0.00421348	GO:0008219	GO:BP	cell death	21118	3573		2
query_1	TRUE	0.0223301	741	116	15	0.12931	0.0202429	GO:0034330	GO:BP	cell junction organization	21118	9873		2
query_1	TRUE	0.0228872	94	11	3	0.272727	0.0319149	GO:0014910	GO:BP	regulation of smooth muscle cell migration	21118	5348		2
query_1	TRUE	0.0229489	112	98	6	0.0612245	0.0535714	GO:0043149	GO:BP	stress fiber assembly	21118	12209		2
query_1	TRUE	0.0229489	112	98	6	0.0612245	0.0535714	GO:0030038	GO:BP	contractile actin filament bundle assembly	21118	7707		2
query_1	TRUE	0.0230037	2428	116	30	0.258621	0.0123558	GO:0051128	GO:BP	regulation of cellular component organization	21118	15644		2
query_1	TRUE	0.0246949	911	96	15	0.15625	0.0164654	GO:0035239	GO:BP	tube morphogenesis	21118	10284		2
query_1	TRUE	0.025472	59	112	5	0.0446429	0.0847458	GO:0090109	GO:BP	regulation of cell-substrate junction assembly	21118	21187		2
query_1	TRUE	0.025472	59	112	5	0.0446429	0.0847458	GO:0051893	GO:BP	regulation of focal adhesion assembly	21118	16212		2
query_1	TRUE	0.0254756	57	116	5	0.0431034	0.0877193	GO:1900024	GO:BP	regulation of substrate adhesion-dependent cell spreading	21118	23346		2
query_1	TRUE	0.0267634	68	98	5	0.0510204	0.0735294	GO:0032233	GO:BP	positive regulation of actin filament bundle assembly	21118	8634		2
query_1	TRUE	0.0272778	410	116	11	0.0948276	0.0268293	GO:0032970	GO:BP	regulation of actin filament-based process	21118	9187		2
query_1	TRUE	0.0277019	35	93	4	0.0430108	0.114286	GO:0009225	GO:BP	nucleotide-sugar metabolic process	21118	3836		2
query_1	TRUE	0.0292501	102	11	3	0.272727	0.0294118	GO:0014909	GO:BP	smooth muscle cell migration	21118	5347		2
query_1	TRUE	0.0297598	3760	68	27	0.397059	0.00718085	GO:0009893	GO:BP	positive regulation of metabolic process	21118	4226		2
query_1	TRUE	0.0299313	554	3	3	1	0.00541516	GO:0090066	GO:BP	regulation of anatomical structure size	21118	21148		2
query_1	TRUE	0.0324458	1177	17	7	0.411765	0.00594732	GO:0009628	GO:BP	response to abiotic stimulus	21118	4009		2
query_1	TRUE	0.0332961	3876	19	12	0.631579	0.00309598	GO:0065008	GO:BP	regulation of biological quality	21118	18664		2
query_1	TRUE	0.0336635	1740	21	9	0.428571	0.00517241	GO:0010941	GO:BP	regulation of cell death	21118	5075		2
query_1	TRUE	0.0339711	1390	116	21	0.181034	0.0151079	GO:0007010	GO:BP	cytoskeleton organization	21118	2946		2
query_1	TRUE	0.0341605	154	114	7	0.0614035	0.0454545	GO:0008360	GO:BP	regulation of cell shape	21118	3612		2
query_1	TRUE	0.0350385	68	17	3	0.176471	0.0441176	GO:0032507	GO:BP	maintenance of protein location in cell	21118	8836		2
query_1	TRUE	0.0355272	2	98	2	0.0204082	1	GO:1902766	GO:BP	skeletal muscle satellite cell migration	21118	25873		2
query_1	TRUE	0.0364668	55	63	4	0.0634921	0.0727273	GO:0030199	GO:BP	collagen fibril organization	21118	7762		2
query_1	TRUE	0.0379843	64	112	5	0.0446429	0.078125	GO:0150116	GO:BP	regulation of cell-substrate junction organization	21118	23273		2
query_1	TRUE	0.0398263	431	115	11	0.0956522	0.025522	GO:0034329	GO:BP	cell junction assembly	21118	9872		2
query_1	TRUE	0.0400507	232	78	7	0.0897436	0.0301724	GO:0031099	GO:BP	regeneration	21118	8173		2
query_1	TRUE	0.0407914	222	112	8	0.0714286	0.036036	GO:0060348	GO:BP	bone development	21118	17172		2
query_1	TRUE	0.0416591	1083	116	18	0.155172	0.0166205	GO:0051241	GO:BP	negative regulation of multicellular organismal process	21118	15745		2
query_1	TRUE	0.0441557	41	89	4	0.0449438	0.097561	GO:0071470	GO:BP	cellular response to osmotic stress	21118	19547		2
query_1	TRUE	0.048842	2788	116	32	0.275862	0.0114778	GO:0051239	GO:BP	regulation of multicellular organismal process	21118	15743		2
query_1	TRUE	0.0495874	113	67	5	0.0746269	0.0442478	GO:0003014	GO:BP	renal system process	21118	1599		2
query_1	TRUE	7.62073e-21	362	92	25	0.271739	0.0690608	GO:0062023	GO:CC	collagen-containing extracellular matrix	21016	2679		2
query_1	TRUE	2.12182e-19	490	107	28	0.261682	0.0571429	GO:0031012	GO:CC	extracellular matrix	21016	1199		2
query_1	TRUE	2.36828e-19	492	107	28	0.261682	0.0569106	GO:0030312	GO:CC	external encapsulating structure	21016	1094		2
query_1	TRUE	4.77435e-13	2711	118	50	0.423729	0.0184434	GO:0005576	GO:CC	extracellular region	21016	241		2
query_1	TRUE	2.36961e-09	1928	86	31	0.360465	0.0160788	GO:0005615	GO:CC	extracellular space	21016	278		2
query_1	TRUE	2.50412e-07	6817	119	71	0.596639	0.0104151	GO:0071944	GO:CC	cell periphery	21016	3132		2
query_1	TRUE	1.87916e-05	89	50	6	0.12	0.0674157	GO:0070062	GO:CC	extracellular exosome	21016	2743		2
query_1	TRUE	3.3493e-05	98	50	6	0.12	0.0612245	GO:1903561	GO:CC	extracellular vesicle	21016	4056		2
query_1	TRUE	5.98025e-05	108	50	6	0.12	0.0555556	GO:0043230	GO:CC	extracellular organelle	21016	2131		2
query_1	TRUE	5.98025e-05	108	50	6	0.12	0.0555556	GO:0065010	GO:CC	extracellular membrane-bounded organelle	21016	2719		2
query_1	TRUE	0.000423559	1061	97	18	0.185567	0.0169651	GO:0009986	GO:CC	cell surface	21016	791		2
query_1	TRUE	0.00211456	2	58	2	0.0344828	1	GO:1990665	GO:CC	AnxA2-p11 complex	21016	4359		2
query_1	TRUE	0.00315956	179	35	5	0.142857	0.027933	GO:0001726	GO:CC	ruffle	21016	185		2
query_1	TRUE	0.00497971	658	19	6	0.315789	0.00911854	GO:0070161	GO:CC	anchoring junction	21016	2765		2
query_1	TRUE	0.00576075	3849	14	10	0.714286	0.00259808	GO:0005829	GO:CC	cytosol	21016	470		2
query_1	TRUE	0.00603573	2071	8	6	0.75	0.00289715	GO:0030054	GO:CC	cell junction	21016	1026		2
query_1	TRUE	0.00739475	11	116	3	0.0258621	0.272727	GO:0098871	GO:CC	postsynaptic actin cytoskeleton	21016	3664		2
query_1	TRUE	0.0109125	111	118	6	0.0508475	0.0540541	GO:0005604	GO:CC	basement membrane	21016	268		2
query_1	TRUE	0.0135966	18	84	3	0.0357143	0.166667	GO:0043218	GO:CC	compact myelin	21016	2122		2
query_1	TRUE	0.0154048	206	99	7	0.0707071	0.0339806	GO:0043209	GO:CC	myelin sheath	21016	2121		2
query_1	TRUE	0.0198171	324	6	3	0.5	0.00925926	GO:0019898	GO:CC	extrinsic component of membrane	21016	984		2
query_1	TRUE	0.0200653	15	116	3	0.0258621	0.2	GO:0099571	GO:CC	postsynaptic cytoskeleton	21016	3790		2
query_1	TRUE	0.0214164	515	19	5	0.263158	0.00970874	GO:0005911	GO:CC	cell-cell junction	21016	537		2
query_1	TRUE	0.0375685	341	118	9	0.0762712	0.026393	GO:0005938	GO:CC	cell cortex	21016	561		2
query_1	TRUE	0.0455463	186	58	5	0.0862069	0.0268817	GO:0019897	GO:CC	extrinsic component of plasma membrane	21016	983		2
query_1	TRUE	0.0489125	750	97	12	0.123711	0.016	GO:0098552	GO:CC	side of membrane	21016	3551		2
query_1	TRUE	8.25918e-11	136	80	12	0.15	0.0882353	GO:0005201	GO:MF	extracellular matrix structural constituent	20802	1697		2
query_1	TRUE	4.02848e-08	710	118	22	0.186441	0.0309859	GO:0005509	GO:MF	calcium ion binding	20802	1877		2
query_1	TRUE	3.16062e-06	89	59	7	0.118644	0.0786517	GO:0048306	GO:MF	calcium-dependent protein binding	20802	8399		2
query_1	TRUE	3.56989e-06	14	35	4	0.114286	0.285714	GO:0044548	GO:MF	S100 protein binding	20802	7080		2
query_1	TRUE	8.98656e-06	57	107	7	0.0654206	0.122807	GO:0050840	GO:MF	extracellular matrix binding	20802	9082		2
query_1	TRUE	4.25566e-05	612	80	14	0.175	0.0228758	GO:0005198	GO:MF	structural molecule activity	20802	1694		2
query_1	TRUE	7.38797e-05	203	111	10	0.0900901	0.0492611	GO:0005539	GO:MF	glycosaminoglycan binding	20802	1899		2
query_1	TRUE	8.19408e-05	10189	117	85	0.726496	0.00834233	GO:0005515	GO:MF	protein binding	20802	1879		2
query_1	TRUE	0.000116047	5	59	3	0.0508475	0.6	GO:0019834	GO:MF	phospholipase A2 inhibitor activity	20802	4591		2
query_1	TRUE	0.00044342	256	107	10	0.0934579	0.0390625	GO:1901681	GO:MF	sulfur compound binding	20802	11970		2
query_1	TRUE	0.000525105	148	107	8	0.0747664	0.0540541	GO:0008201	GO:MF	heparin binding	20802	2039		2
query_1	TRUE	0.000645935	8	59	3	0.0508475	0.375	GO:0004859	GO:MF	phospholipase inhibitor activity	20802	1416		2
query_1	TRUE	0.00123268	8	73	3	0.0410959	0.375	GO:0097493	GO:MF	structural molecule activity conferring elasticity	20802	10347		2
query_1	TRUE	0.0029119	2140	117	29	0.247863	0.0135514	GO:0042802	GO:MF	identical protein binding	20802	6689		2
query_1	TRUE	0.00326573	13	59	3	0.0508475	0.230769	GO:0055102	GO:MF	lipase inhibitor activity	20802	9584		2
query_1	TRUE	0.00397052	255	108	9	0.0833333	0.0352941	GO:0061134	GO:MF	peptidase regulator activity	20802	9610		2
query_1	TRUE	0.00434078	403	108	11	0.101852	0.0272953	GO:0004857	GO:MF	enzyme inhibitor activity	20802	1414		2
query_1	TRUE	0.00616469	148	71	6	0.084507	0.0405405	GO:0002020	GO:MF	protease binding	20802	364		2
query_1	TRUE	0.007075	75	84	5	0.0595238	0.0666667	GO:0017022	GO:MF	myosin binding	20802	3926		2
query_1	TRUE	0.0453635	14895	119	103	0.865546	0.00691507	GO:0005488	GO:MF	binding	20802	1862		2
query_1	TRUE	0.0443949	219	2	2	1	0.00913242	KEGG:04810	KEGG	Regulation of actin cytoskeleton	8790	345		2
query_1	TRUE	0.00170709	31	73	5	0.0684932	0.16129	REAC:R-MMU-2129379	REAC	Molecules associated with elastic fibres	8631	852		2
query_1	TRUE	0.00421008	37	73	5	0.0684932	0.135135	REAC:R-MMU-1566948	REAC	Elastic fibre formation	8631	423		2
query_1	TRUE	0.00630841	235	3	3	1	0.012766	REAC:R-MMU-76002	REAC	Platelet activation, signaling and aggregation	8631	1041		2
query_1	TRUE	0.014475	11	58	3	0.0517241	0.272727	REAC:R-MMU-75205	REAC	Dissolution of Fibrin Clot	8631	381		2
query_1	TRUE	0.000305598	9076	115	75	0.652174	0.00826355	TF:M00446	TF	Factor: Spz1; motif: DNNGGRGGGWWNNNN	21836	3262		2
query_1	TRUE	0.000349001	6509	97	53	0.546392	0.00814257	TF:M04155	TF	Factor: Tfap2a; motif: TGCCCYNRGGCA	21836	3584		2
query_1	TRUE	0.000540814	9528	119	79	0.663866	0.00829135	TF:M01835_1	TF	Factor: GKLF; motif: CCTCCYN; match class: 1	21836	1339		2
query_1	TRUE	0.00192014	5535	116	53	0.456897	0.00957543	TF:M01860	TF	Factor: AP-4; motif: NCAGCTGYNGNCN	21836	130		2
query_1	TRUE	0.0033064	9309	54	40	0.740741	0.00429692	TF:M10279	TF	Factor: GKLF; motif: NNNRNWGGGTGKGGC	21836	1332		2
query_1	TRUE	0.00486446	3164	76	27	0.355263	0.0085335	TF:M04155_1	TF	Factor: Tfap2a; motif: TGCCCYNRGGCA; match class: 1	21836	3585		2
query_1	TRUE	0.00526727	8924	105	66	0.628571	0.00739579	TF:M01865	TF	Factor: BTEB3; motif: BNRNGGGAGGNGT	21836	336		2
query_1	TRUE	0.00550874	5302	97	44	0.453608	0.00829876	TF:M02925	TF	Factor: TCFAP2C; motif: NNGCCCNAGGGCWN	21836	3546		2
query_1	TRUE	0.00565226	14821	52	49	0.942308	0.00330612	TF:M00716	TF	Factor: ZF5; motif: GSGCGCGR	21836	3784		2
query_1	TRUE	0.00600874	5628	98	46	0.469388	0.00817342	TF:M04156_1	TF	Factor: Tfap2a; motif: NGCCYSAGGCN; match class: 1	21836	3587		2
query_1	TRUE	0.00855294	12950	104	83	0.798077	0.00640927	TF:M07040	TF	Factor: GKLF; motif: NNRRGRRNGNSNNN	21836	1334		2
query_1	TRUE	0.00865201	9122	76	51	0.671053	0.00559088	TF:M07395	TF	Factor: Sp1; motif: NGGGGCGGGGN	21836	3200		2
query_1	TRUE	0.00889179	6875	33	23	0.69697	0.00334545	TF:M02089_1	TF	Factor: E2F-3; motif: GGCGGGN; match class: 1	21836	747		2
query_1	TRUE	0.00960224	10752	61	47	0.770492	0.00437128	TF:M10375	TF	Factor: Sp1; motif: GGNGGGGGNGGGGGMGGGGCNGGG	21836	3196		2
query_1	TRUE	0.0105388	6533	78	42	0.538462	0.0064289	TF:M05407	TF	Factor: Klf17; motif: NGGGCGG	21836	1812		2
query_1	TRUE	0.0106843	13664	80	68	0.85	0.00497658	TF:M02844	TF	Factor: BCL6B; motif: NNNNCCGCCCCWNNNN	21836	262		2
query_1	TRUE	0.011208	10410	96	67	0.697917	0.00643612	TF:M01733	TF	Factor: MZF-1; motif: TGGGGAR	21836	2208		2
query_1	TRUE	0.0169179	6591	116	57	0.491379	0.00864816	TF:M02835_1	TF	Factor: Zic1; motif: NNCCCCCGGGGGGG; match class: 1	21836	4081		2
query_1	TRUE	0.017195	10998	83	61	0.73494	0.00554646	TF:M07289_1	TF	Factor: GKLF; motif: NNNRGGNGNGGSN; match class: 1	21836	1337		2
query_1	TRUE	0.0227359	8494	119	69	0.579832	0.00812338	TF:M07461	TF	Factor: KLF; motif: GGGNGGGG	21836	1834		2
query_1	TRUE	0.0231846	14228	80	69	0.8625	0.00484959	TF:M10209	TF	Factor: E2F-1; motif: GNGGGCGGGRMN	21836	722		2
query_1	TRUE	0.025851	5803	97	45	0.463918	0.00775461	TF:M08819	TF	Factor: LKLF; motif: CNCCACCCS	21836	1902		2
query_1	TRUE	0.032786	3549	104	34	0.326923	0.00958016	TF:M02848	TF	Factor: EGR1; motif: NNNNGAGTGGGANNNN	21836	816		2
query_1	TRUE	0.0332398	7840	104	58	0.557692	0.00739796	TF:M01588	TF	Factor: GKLF; motif: GCCMCRCCCNNN	21836	1328		2
query_1	TRUE	0.0340611	3074	72	24	0.333333	0.00780742	TF:M01865_1	TF	Factor: BTEB3; motif: BNRNGGGAGGNGT; match class: 1	21836	337		2
query_1	TRUE	0.0346853	16234	105	95	0.904762	0.00585192	TF:M01240	TF	Factor: BEN; motif: CAGCGRNV	21836	278		2
query_1	TRUE	0.0383497	15302	83	74	0.891566	0.00483597	TF:M07289	TF	Factor: GKLF; motif: NNNRGGNGNGGSN	21836	1336		2
query_1	TRUE	0.0393322	1312	111	19	0.171171	0.0144817	TF:M10384_1	TF	Factor: STAT4; motif: YTTCCYGGAA; match class: 1	21836	3353		2
query_1	TRUE	0.0397594	4524	55	25	0.454545	0.00552608	TF:M07395_1	TF	Factor: Sp1; motif: NGGGGCGGGGN; match class: 1	21836	3201		2
query_1	TRUE	0.0452041	7220	55	33	0.6	0.00457064	TF:M05455	TF	Factor: SP6; motif: WGGGCGG	21836	3234		2
query_1	TRUE	0.0452041	7220	55	33	0.6	0.00457064	TF:M05301	TF	Factor: CPBP; motif: NGGGCGG	21836	536		2
query_1	TRUE	0.0452041	7220	55	33	0.6	0.00457064	TF:M05391	TF	Factor: LKLF; motif: NGGGCGG	21836	1898		2
query_1	TRUE	0.0452041	7220	55	33	0.6	0.00457064	TF:M05665	TF	Factor: Sp3; motif: AGGGCGG	21836	3214		2
query_1	TRUE	0.0469797	7957	119	65	0.546218	0.00816891	TF:M01047	TF	Factor: AP-2alphaA; motif: ANMGCCTNAGGCKNT	21836	94		2
query_1	TRUE	0.0469797	7957	119	65	0.546218	0.00816891	TF:M01047_1	TF	Factor: AP-2alphaA; motif: ANMGCCTNAGGCKNT; match class: 1	21836	95		2
query_1	TRUE	0.0482486	3040	32	14	0.4375	0.00460526	TF:M10280	TF	Factor: BTEB2; motif: NGGGSWGGGNGGGGC	21836	328		2
query_1	TRUE	0.00176033	31	59	5	0.0847458	0.16129	WP:WP374	WP	Prostaglandin Synthesis and Regulation	4526	121		2
query_1	TRUE	0.0468622	151	2	2	1	0.013245	WP:WP523	WP	Regulation of Actin Cytoskeleton	4526	111		2
query_1	TRUE	1.46562e-12	1753	66	30	0.454545	0.0171135	GO:0042127	GO:BP	regulation of cell population proliferation	21118	11585		3
query_1	TRUE	1.86288e-12	2072	66	32	0.484848	0.015444	GO:0008283	GO:BP	cell population proliferation	21118	3580		3
query_1	TRUE	1.00121e-09	3097	67	35	0.522388	0.0113013	GO:0070887	GO:BP	cellular response to chemical stimulus	21118	19167		3
query_1	TRUE	2.64533e-09	3817	67	38	0.567164	0.00995546	GO:0006950	GO:BP	response to stress	21118	2897		3
query_1	TRUE	6.77144e-09	2912	67	33	0.492537	0.0113324	GO:0009605	GO:BP	response to external stimulus	21118	3990		3
query_1	TRUE	8.97628e-08	2807	67	31	0.462687	0.0110438	GO:0002376	GO:BP	immune system process	21118	1038		3
query_1	TRUE	2.27391e-07	1688	67	24	0.358209	0.014218	GO:0044419	GO:BP	biological process involved in interspecies interaction between organisms	21118	12824		3
query_1	TRUE	2.78415e-07	2198	67	27	0.402985	0.0122839	GO:0048584	GO:BP	positive regulation of response to stimulus	21118	14941		3
query_1	TRUE	2.79503e-07	1705	67	24	0.358209	0.0140762	GO:0006952	GO:BP	defense response	21118	2898		3
query_1	TRUE	4.43615e-07	715	55	15	0.272727	0.020979	GO:0008285	GO:BP	negative regulation of cell population proliferation	21118	3582		3
query_1	TRUE	4.97968e-07	1013	61	18	0.295082	0.017769	GO:0040007	GO:BP	growth	21118	11490		3
query_1	TRUE	5.72616e-07	3851	67	35	0.522388	0.00908855	GO:0048583	GO:BP	regulation of response to stimulus	21118	14940		3
query_1	TRUE	7.2025e-07	517	35	11	0.314286	0.0212766	GO:0009611	GO:BP	response to wounding	21118	3996		3
query_1	TRUE	9.63794e-07	424	66	13	0.19697	0.0306604	GO:0050673	GO:BP	epithelial cell proliferation	21118	15304		3
query_1	TRUE	1.59573e-06	480	23	9	0.391304	0.01875	GO:0052547	GO:BP	regulation of peptidase activity	21118	16709		3
query_1	TRUE	1.68038e-06	1444	65	21	0.323077	0.0145429	GO:2000026	GO:BP	regulation of multicellular organismal development	21118	29229		3
query_1	TRUE	1.9456e-06	1406	67	21	0.313433	0.014936	GO:0002682	GO:BP	regulation of immune system process	21118	1332		3
query_1	TRUE	3.11438e-06	5544	67	41	0.61194	0.00739538	GO:0042221	GO:BP	response to chemical	21118	11657		3
query_1	TRUE	3.16608e-06	911	66	17	0.257576	0.0186608	GO:0035239	GO:BP	tube morphogenesis	21118	10284		3
query_1	TRUE	3.29617e-06	1601	67	22	0.328358	0.0137414	GO:0009607	GO:BP	response to biotic stimulus	21118	3992		3
query_1	TRUE	3.38836e-06	1045	66	18	0.272727	0.0172249	GO:0008284	GO:BP	positive regulation of cell population proliferation	21118	3581		3
query_1	TRUE	3.73603e-06	5068	67	39	0.58209	0.00769534	GO:0048523	GO:BP	negative regulation of cellular process	21118	14890		3
query_1	TRUE	4.48743e-06	1820	66	23	0.348485	0.0126374	GO:1901700	GO:BP	response to oxygen-containing compound	21118	24937		3
query_1	TRUE	6.0185e-06	935	67	17	0.253731	0.0181818	GO:0034097	GO:BP	response to cytokine	21118	9696		3
query_1	TRUE	8.24188e-06	778	53	14	0.264151	0.0179949	GO:0030162	GO:BP	regulation of proteolysis	21118	7742		3
query_1	TRUE	9.06379e-06	1810	53	20	0.377358	0.0110497	GO:0006508	GO:BP	proteolysis	21118	2496		3
query_1	TRUE	1.04059e-05	678	61	14	0.229508	0.020649	GO:0040008	GO:BP	regulation of growth	21118	11491		3
query_1	TRUE	1.09482e-05	287	31	8	0.258065	0.0278746	GO:0010466	GO:BP	negative regulation of peptidase activity	21118	4660		3
query_1	TRUE	1.10056e-05	6305	67	43	0.641791	0.00681998	GO:0048518	GO:BP	positive regulation of biological process	21118	14885		3
query_1	TRUE	1.24529e-05	1587	66	21	0.318182	0.0132325	GO:0043067	GO:BP	regulation of programmed cell death	21118	12164		3
query_1	TRUE	1.27425e-05	1562	67	21	0.313433	0.0134443	GO:0051707	GO:BP	response to other organism	21118	16102		3
query_1	TRUE	1.2874e-05	3418	67	31	0.462687	0.00906963	GO:0010033	GO:BP	response to organic substance	21118	4320		3
query_1	TRUE	1.31145e-05	934	62	16	0.258065	0.0171306	GO:0030334	GO:BP	regulation of cell migration	21118	7836		3
query_1	TRUE	1.31818e-05	1565	67	21	0.313433	0.0134185	GO:0043207	GO:BP	response to external biotic stimulus	21118	12235		3
query_1	TRUE	1.35945e-05	5544	67	40	0.597015	0.00721501	GO:0048519	GO:BP	negative regulation of biological process	21118	14886		3
query_1	TRUE	1.54662e-05	2788	60	26	0.433333	0.00932568	GO:0051239	GO:BP	regulation of multicellular organismal process	21118	15743		3
query_1	TRUE	2.01491e-05	773	66	15	0.227273	0.0194049	GO:0001944	GO:BP	vasculature development	21118	680		3
query_1	TRUE	2.09357e-05	1174	66	18	0.272727	0.0153322	GO:0072359	GO:BP	circulatory system development	21118	20273		3
query_1	TRUE	2.14057e-05	1975	66	23	0.348485	0.0116456	GO:0012501	GO:BP	programmed cell death	21118	5130		3
query_1	TRUE	2.36221e-05	359	66	11	0.166667	0.0306407	GO:0050678	GO:BP	regulation of epithelial cell proliferation	21118	15309		3
query_1	TRUE	2.813e-05	986	62	16	0.258065	0.0162272	GO:2000145	GO:BP	regulation of cell motility	21118	29347		3
query_1	TRUE	2.94185e-05	70	51	6	0.117647	0.0857143	GO:0006749	GO:BP	glutathione metabolic process	21118	2726		3
query_1	TRUE	2.98362e-05	9950	67	54	0.80597	0.00542714	GO:0050896	GO:BP	response to stimulus	21118	15456		3
query_1	TRUE	3.07503e-05	1839	66	22	0.333333	0.011963	GO:0040011	GO:BP	locomotion	21118	11494		3
query_1	TRUE	3.23134e-05	1083	65	17	0.261538	0.0156971	GO:0051241	GO:BP	negative regulation of multicellular organismal process	21118	15745		3
query_1	TRUE	3.37888e-05	1068	66	17	0.257576	0.0159176	GO:0032269	GO:BP	negative regulation of cellular protein metabolic process	21118	8668		3
query_1	TRUE	4.86774e-05	240	61	9	0.147541	0.0375	GO:0009636	GO:BP	response to toxic substance	21118	4017		3
query_1	TRUE	5.43024e-05	4876	66	36	0.545455	0.0073831	GO:0048731	GO:BP	system development	21118	15076		3
query_1	TRUE	5.53816e-05	1035	62	16	0.258065	0.0154589	GO:0040012	GO:BP	regulation of locomotion	21118	11495		3
query_1	TRUE	6.23472e-05	1740	66	21	0.318182	0.012069	GO:0010941	GO:BP	regulation of cell death	21118	5075		3
query_1	TRUE	6.52702e-05	732	65	14	0.215385	0.0191257	GO:0006954	GO:BP	inflammatory response	21118	2900		3
query_1	TRUE	6.63668e-05	1919	66	22	0.333333	0.0114643	GO:0006915	GO:BP	apoptotic process	21118	2868		3
query_1	TRUE	7.26265e-05	1616	65	20	0.307692	0.0123762	GO:0048585	GO:BP	negative regulation of response to stimulus	21118	14942		3
query_1	TRUE	7.5111e-05	1128	66	17	0.257576	0.0150709	GO:0051248	GO:BP	negative regulation of protein metabolic process	21118	15749		3
query_1	TRUE	8.06327e-05	168	26	6	0.230769	0.0357143	GO:0007596	GO:BP	blood coagulation	21118	3470		3
query_1	TRUE	8.21491e-05	503	54	11	0.203704	0.0218688	GO:0048608	GO:BP	reproductive structure development	21118	14955		3
query_1	TRUE	8.43036e-05	1137	66	17	0.257576	0.0149516	GO:0035295	GO:BP	tube development	21118	10319		3
query_1	TRUE	8.95911e-05	171	26	6	0.230769	0.0350877	GO:0050817	GO:BP	coagulation	21118	15388		3
query_1	TRUE	8.95911e-05	171	26	6	0.230769	0.0350877	GO:0007599	GO:BP	hemostasis	21118	3473		3
query_1	TRUE	9.08261e-05	508	54	11	0.203704	0.0216535	GO:0061458	GO:BP	reproductive system development	21118	18236		3
query_1	TRUE	9.24876e-05	1074	62	16	0.258065	0.0148976	GO:0051270	GO:BP	regulation of cellular component movement	21118	15765		3
query_1	TRUE	9.29717e-05	2136	66	23	0.348485	0.0107678	GO:0008219	GO:BP	cell death	21118	3573		3
query_1	TRUE	9.47874e-05	379	31	8	0.258065	0.0211082	GO:0045861	GO:BP	negative regulation of proteolysis	21118	13619		3
query_1	TRUE	9.65069e-05	743	66	14	0.212121	0.0188425	GO:0001568	GO:BP	blood vessel development	21118	472		3
query_1	TRUE	9.6731e-05	380	31	8	0.258065	0.0210526	GO:0042060	GO:BP	wound healing	21118	11547		3
query_1	TRUE	0.000101862	1115	46	14	0.304348	0.0125561	GO:0001775	GO:BP	cell activation	21118	561		3
query_1	TRUE	0.000103524	325	36	8	0.222222	0.0246154	GO:0070372	GO:BP	regulation of ERK1 and ERK2 cascade	21118	18875		3
query_1	TRUE	0.000118469	2591	65	25	0.384615	0.00964878	GO:0050793	GO:BP	regulation of developmental process	21118	15370		3
query_1	TRUE	0.00014053	1653	66	20	0.30303	0.0120992	GO:0048870	GO:BP	cell motility	21118	15204		3
query_1	TRUE	0.00014053	1653	66	20	0.30303	0.0120992	GO:0051674	GO:BP	localization of cell	21118	16076		3
query_1	TRUE	0.000140666	303	55	9	0.163636	0.029703	GO:2000146	GO:BP	negative regulation of cell motility	21118	29348		3
query_1	TRUE	0.000144922	1491	66	19	0.287879	0.0127431	GO:0016477	GO:BP	cell migration	21118	5837		3
query_1	TRUE	0.000147284	647	66	13	0.19697	0.0200927	GO:0048514	GO:BP	blood vessel morphogenesis	21118	14881		3
query_1	TRUE	0.000159153	708	42	11	0.261905	0.0155367	GO:0043408	GO:BP	regulation of MAPK cascade	21118	12338		3
query_1	TRUE	0.00016022	344	36	8	0.222222	0.0232558	GO:0070371	GO:BP	ERK1 and ERK2 cascade	21118	18874		3
query_1	TRUE	0.000185439	313	55	9	0.163636	0.028754	GO:0051271	GO:BP	negative regulation of cellular component movement	21118	15766		3
query_1	TRUE	0.000207328	739	60	13	0.216667	0.0175913	GO:0048589	GO:BP	developmental growth	21118	14946		3
query_1	TRUE	0.000218515	802	31	10	0.322581	0.0124688	GO:0043086	GO:BP	negative regulation of catalytic activity	21118	12170		3
query_1	TRUE	0.000219798	278	31	7	0.225806	0.0251799	GO:0010951	GO:BP	negative regulation of endopeptidase activity	21118	5083		3
query_1	TRUE	0.000240168	451	66	11	0.166667	0.0243902	GO:0052548	GO:BP	regulation of endopeptidase activity	21118	16710		3
query_1	TRUE	0.000266436	2075	66	22	0.333333	0.0106024	GO:0006928	GO:BP	movement of cell or subcellular component	21118	2879		3
query_1	TRUE	0.000266476	1550	66	19	0.287879	0.0122581	GO:0042981	GO:BP	regulation of apoptotic process	21118	12103		3
query_1	TRUE	0.000283284	5441	66	37	0.560606	0.00680022	GO:0007275	GO:BP	multicellular organism development	21118	3179		3
query_1	TRUE	0.000329361	2482	66	24	0.363636	0.00966962	GO:0032268	GO:BP	regulation of cellular protein metabolic process	21118	8667		3
query_1	TRUE	0.000338135	336	55	9	0.163636	0.0267857	GO:0040013	GO:BP	negative regulation of locomotion	21118	11496		3
query_1	TRUE	0.000357357	947	67	15	0.223881	0.0158395	GO:0002684	GO:BP	positive regulation of immune system process	21118	1334		3
query_1	TRUE	0.00036593	135	66	7	0.106061	0.0518519	GO:0001936	GO:BP	regulation of endothelial cell proliferation	21118	675		3
query_1	TRUE	0.000375018	771	42	11	0.261905	0.0142672	GO:0000165	GO:BP	MAPK cascade	21118	72		3
query_1	TRUE	0.000391046	575	67	12	0.179104	0.0208696	GO:0031347	GO:BP	regulation of defense response	21118	8304		3
query_1	TRUE	0.000397448	457	31	8	0.258065	0.0175055	GO:0051346	GO:BP	negative regulation of hydrolase activity	21118	15832		3
query_1	TRUE	0.000406615	822	67	14	0.208955	0.0170316	GO:0071345	GO:BP	cellular response to cytokine stimulus	21118	19430		3
query_1	TRUE	0.000407329	179	51	7	0.137255	0.0391061	GO:0006575	GO:BP	cellular modified amino acid metabolic process	21118	2561		3
query_1	TRUE	0.0004492	980	66	15	0.227273	0.0153061	GO:0033993	GO:BP	response to lipid	21118	9659		3
query_1	TRUE	0.00046057	422	46	9	0.195652	0.021327	GO:0002683	GO:BP	negative regulation of immune system process	21118	1333		3
query_1	TRUE	0.000537505	48	63	5	0.0793651	0.104167	GO:1902041	GO:BP	regulation of extrinsic apoptotic signaling pathway via death domain receptors	21118	25270		3
query_1	TRUE	0.000571802	224	63	8	0.126984	0.0357143	GO:0097191	GO:BP	extrinsic apoptotic signaling pathway	21118	21754		3
query_1	TRUE	0.000616831	523	39	9	0.230769	0.0172084	GO:0031667	GO:BP	response to nutrient levels	21118	8457		3
query_1	TRUE	0.000631309	102	31	5	0.16129	0.0490196	GO:0048145	GO:BP	regulation of fibroblast proliferation	21118	14619		3
query_1	TRUE	0.000643813	963	60	14	0.233333	0.0145379	GO:0022603	GO:BP	regulation of anatomical structure morphogenesis	21118	7618		3
query_1	TRUE	0.000671219	92	65	6	0.0923077	0.0652174	GO:1904035	GO:BP	regulation of epithelial cell apoptotic process	21118	27009		3
query_1	TRUE	0.000691247	1223	63	16	0.253968	0.0130826	GO:0009968	GO:BP	negative regulation of signal transduction	21118	4281		3
query_1	TRUE	0.000695598	104	31	5	0.16129	0.0480769	GO:0048144	GO:BP	fibroblast proliferation	21118	14618		3
query_1	TRUE	0.000724997	1166	66	16	0.242424	0.0137221	GO:0044092	GO:BP	negative regulation of molecular function	21118	12674		3
query_1	TRUE	0.000749403	150	66	7	0.106061	0.0466667	GO:0001935	GO:BP	endothelial cell proliferation	21118	674		3
query_1	TRUE	0.000763555	15	22	3	0.136364	0.2	GO:0030449	GO:BP	regulation of complement activation	21118	7874		3
query_1	TRUE	0.000770911	158	63	7	0.111111	0.0443038	GO:2001236	GO:BP	regulation of extrinsic apoptotic signaling pathway	21118	30378		3
query_1	TRUE	0.000851289	1023	58	14	0.241379	0.0136852	GO:0007417	GO:BP	central nervous system development	21118	3304		3
query_1	TRUE	0.000858335	2868	65	25	0.384615	0.00871688	GO:0032879	GO:BP	regulation of localization	21118	9109		3
query_1	TRUE	0.00104362	3	10	2	0.2	0.666667	GO:0097017	GO:BP	renal protein absorption	21118	21656		3
query_1	TRUE	0.00107641	559	39	9	0.230769	0.0161002	GO:0009991	GO:BP	response to extracellular stimulus	21118	4290		3
query_1	TRUE	0.00108581	5987	66	38	0.575758	0.00634709	GO:0048856	GO:BP	anatomical structure development	21118	15191		3
query_1	TRUE	0.00111536	2650	66	24	0.363636	0.0090566	GO:0051246	GO:BP	regulation of protein metabolic process	21118	15747		3
query_1	TRUE	0.00118107	4454	66	32	0.484848	0.00718455	GO:0048869	GO:BP	cellular developmental process	21118	15203		3
query_1	TRUE	0.00118154	1774	58	18	0.310345	0.0101466	GO:0022414	GO:BP	reproductive process	21118	7612		3
query_1	TRUE	0.00119135	1775	58	18	0.310345	0.0101408	GO:0000003	GO:BP	reproduction	21118	3		3
query_1	TRUE	0.00127593	904	67	14	0.208955	0.0154867	GO:0032101	GO:BP	regulation of response to external stimulus	21118	8566		3
query_1	TRUE	0.00127865	6326	59	36	0.610169	0.0056908	GO:1901564	GO:BP	organonitrogen compound metabolic process	21118	24824		3
query_1	TRUE	0.00134223	289	55	8	0.145455	0.0276817	GO:0030336	GO:BP	negative regulation of cell migration	21118	7838		3
query_1	TRUE	0.00136368	2421	58	21	0.362069	0.0086741	GO:0007399	GO:BP	nervous system development	21118	3289		3
query_1	TRUE	0.00155702	1372	60	16	0.266667	0.0116618	GO:0007155	GO:BP	cell adhesion	21118	3068		3
query_1	TRUE	0.00161097	1923	66	20	0.30303	0.0104004	GO:0009888	GO:BP	tissue development	21118	4221		3
query_1	TRUE	0.00162541	203	35	6	0.171429	0.0295567	GO:0061138	GO:BP	morphogenesis of a branching epithelium	21118	17928		3
query_1	TRUE	0.00166724	1171	54	14	0.259259	0.0119556	GO:0060429	GO:BP	epithelium development	21118	17246		3
query_1	TRUE	0.00174729	1384	60	16	0.266667	0.0115607	GO:0022610	GO:BP	biological adhesion	21118	7625		3
query_1	TRUE	0.00176999	1247	66	16	0.242424	0.0128308	GO:1901701	GO:BP	cellular response to oxygen-containing compound	21118	24938		3
query_1	TRUE	0.00203941	1191	54	14	0.259259	0.0117548	GO:0003006	GO:BP	developmental process involved in reproduction	21118	1591		3
query_1	TRUE	0.00224938	101	40	5	0.125	0.049505	GO:1902106	GO:BP	negative regulation of leukocyte differentiation	21118	25328		3
query_1	TRUE	0.00226487	8351	67	46	0.686567	0.00550832	GO:0051716	GO:BP	cellular response to stimulus	21118	16110		3
query_1	TRUE	0.0023664	1254	67	16	0.238806	0.0127592	GO:0080134	GO:BP	regulation of response to stress	21118	20932		3
query_1	TRUE	0.00243691	1359	36	12	0.333333	0.00883002	GO:0010648	GO:BP	negative regulation of cell communication	21118	4806		3
query_1	TRUE	0.00247914	103	40	5	0.125	0.0485437	GO:1903707	GO:BP	negative regulation of hemopoiesis	21118	26731		3
query_1	TRUE	0.00249424	1362	36	12	0.333333	0.00881057	GO:0023057	GO:BP	negative regulation of signaling	21118	7676		3
query_1	TRUE	0.00254429	123	61	6	0.0983607	0.0487805	GO:0098754	GO:BP	detoxification	21118	22132		3
query_1	TRUE	0.00259609	220	35	6	0.171429	0.0272727	GO:0001763	GO:BP	morphogenesis of a branching structure	21118	550		3
query_1	TRUE	0.00267	50	36	4	0.111111	0.08	GO:1904036	GO:BP	negative regulation of epithelial cell apoptotic process	21118	27010		3
query_1	TRUE	0.00272501	337	52	8	0.153846	0.0237389	GO:0007568	GO:BP	aging	21118	3444		3
query_1	TRUE	0.00282706	4378	66	31	0.469697	0.00708086	GO:0030154	GO:BP	cell differentiation	21118	7739		3
query_1	TRUE	0.00283057	118	36	5	0.138889	0.0423729	GO:1904019	GO:BP	epithelial cell apoptotic process	21118	26993		3
query_1	TRUE	0.00291314	2542	67	23	0.343284	0.00904799	GO:0051172	GO:BP	negative regulation of nitrogen compound metabolic process	21118	15687		3
query_1	TRUE	0.00306339	373	64	9	0.140625	0.0241287	GO:0006959	GO:BP	humoral immune response	21118	2905		3
query_1	TRUE	0.00326453	364	35	7	0.2	0.0192308	GO:0050878	GO:BP	regulation of body fluid levels	21118	15440		3
query_1	TRUE	0.0035327	232	35	6	0.171429	0.0258621	GO:0031099	GO:BP	regeneration	21118	8173		3
query_1	TRUE	0.00358595	6536	66	39	0.590909	0.00596695	GO:0032502	GO:BP	developmental process	21118	8832		3
query_1	TRUE	0.00359559	2	31	2	0.0645161	1	GO:1900142	GO:BP	negative regulation of oligodendrocyte apoptotic process	21118	23461		3
query_1	TRUE	0.00363256	1183	23	9	0.391304	0.00760778	GO:0051336	GO:BP	regulation of hydrolase activity	21118	15822		3
query_1	TRUE	0.00383765	77	58	5	0.0862069	0.0649351	GO:0014015	GO:BP	positive regulation of gliogenesis	21118	5146		3
query_1	TRUE	0.00419803	103	20	4	0.2	0.038835	GO:0033273	GO:BP	response to vitamin	21118	9359		3
query_1	TRUE	0.00421198	831	40	10	0.25	0.0120337	GO:0046649	GO:BP	lymphocyte activation	21118	14309		3
query_1	TRUE	0.00442135	1038	65	14	0.215385	0.0134875	GO:0051093	GO:BP	negative regulation of developmental process	21118	15616		3
query_1	TRUE	0.00474769	1506	53	15	0.283019	0.00996016	GO:0009967	GO:BP	positive regulation of signal transduction	21118	4280		3
query_1	TRUE	0.00504236	1776	46	15	0.326087	0.00844595	GO:0022008	GO:BP	neurogenesis	21118	7567		3
query_1	TRUE	0.00509291	1725	53	16	0.301887	0.00927536	GO:0010647	GO:BP	positive regulation of cell communication	21118	4805		3
query_1	TRUE	0.00520916	53	40	4	0.1	0.0754717	GO:0045620	GO:BP	negative regulation of lymphocyte differentiation	21118	13394		3
query_1	TRUE	0.00526628	5796	66	36	0.545455	0.00621118	GO:0048522	GO:BP	positive regulation of cellular process	21118	14889		3
query_1	TRUE	0.00536863	1732	53	16	0.301887	0.00923788	GO:0023056	GO:BP	positive regulation of signaling	21118	7675		3
query_1	TRUE	0.00537732	1857	67	19	0.283582	0.0102316	GO:0006955	GO:BP	immune response	21118	2901		3
query_1	TRUE	0.00553498	31	20	3	0.15	0.0967742	GO:0071295	GO:BP	cellular response to vitamin	21118	19382		3
query_1	TRUE	0.00566315	909	65	13	0.2	0.0143014	GO:0030097	GO:BP	hemopoiesis	21118	7723		3
query_1	TRUE	0.00580388	77	63	5	0.0793651	0.0649351	GO:0008625	GO:BP	extrinsic apoptotic signaling pathway via death domain receptors	21118	3650		3
query_1	TRUE	0.00590914	172	29	5	0.172414	0.0290698	GO:0006956	GO:BP	complement activation	21118	2902		3
query_1	TRUE	0.00606164	205	66	7	0.106061	0.0341463	GO:0050679	GO:BP	positive regulation of epithelial cell proliferation	21118	15310		3
query_1	TRUE	0.00622813	2453	67	22	0.328358	0.00896861	GO:0071310	GO:BP	cellular response to organic substance	21118	19397		3
query_1	TRUE	0.00635646	2853	63	23	0.365079	0.00806169	GO:0009966	GO:BP	regulation of signal transduction	21118	4279		3
query_1	TRUE	0.00758326	3617	66	27	0.409091	0.00746475	GO:0048513	GO:BP	animal organ development	21118	14880		3
query_1	TRUE	0.00804542	214	66	7	0.106061	0.0327103	GO:0043281	GO:BP	regulation of cysteine-type endopeptidase activity involved in apoptotic process	21118	12261		3
query_1	TRUE	0.00807128	304	66	8	0.121212	0.0263158	GO:0060326	GO:BP	cell chemotaxis	21118	17151		3
query_1	TRUE	0.00868555	404	67	9	0.134328	0.0222772	GO:0032103	GO:BP	positive regulation of response to external stimulus	21118	8568		3
query_1	TRUE	0.00909638	654	66	11	0.166667	0.0168196	GO:0061061	GO:BP	muscle structure development	21118	17854		3
query_1	TRUE	0.00947663	953	65	13	0.2	0.0136411	GO:0048534	GO:BP	hematopoietic or lymphoid organ development	21118	14899		3
query_1	TRUE	0.0100005	2731	67	23	0.343284	0.00842182	GO:0031324	GO:BP	negative regulation of cellular metabolic process	21118	8282		3
query_1	TRUE	0.0101361	179	31	5	0.16129	0.027933	GO:0043409	GO:BP	negative regulation of MAPK cascade	21118	12339		3
query_1	TRUE	0.0105012	5	17	2	0.117647	0.4	GO:2000669	GO:BP	negative regulation of dendritic cell apoptotic process	21118	29851		3
query_1	TRUE	0.0106379	2340	52	18	0.346154	0.00769231	GO:0048468	GO:BP	cell development	21118	14850		3
query_1	TRUE	0.0107769	3	31	2	0.0645161	0.666667	GO:1900141	GO:BP	regulation of oligodendrocyte apoptotic process	21118	23460		3
query_1	TRUE	0.0108295	18	43	3	0.0697674	0.166667	GO:0035641	GO:BP	locomotory exploration behavior	21118	10553		3
query_1	TRUE	0.0109014	2673	64	22	0.34375	0.00823045	GO:0007166	GO:BP	cell surface receptor signaling pathway	21118	3079		3
query_1	TRUE	0.0116538	526	54	9	0.166667	0.0171103	GO:0003013	GO:BP	circulatory system process	21118	1598		3
query_1	TRUE	0.011788	516	42	8	0.190476	0.0155039	GO:0043410	GO:BP	positive regulation of MAPK cascade	21118	12340		3
query_1	TRUE	0.0118133	36	22	3	0.136364	0.0833333	GO:0002920	GO:BP	regulation of humoral immune response	21118	1563		3
query_1	TRUE	0.0119171	1649	65	17	0.261538	0.0103093	GO:0045595	GO:BP	regulation of cell differentiation	21118	13369		3
query_1	TRUE	0.0119891	545	66	10	0.151515	0.0183486	GO:0001525	GO:BP	angiogenesis	21118	445		3
query_1	TRUE	0.0122136	13	63	3	0.047619	0.230769	GO:1902043	GO:BP	positive regulation of extrinsic apoptotic signaling pathway via death domain receptors	21118	25272		3
query_1	TRUE	0.0122162	459	34	7	0.205882	0.0152505	GO:0042493	GO:BP	response to drug	21118	11837		3
query_1	TRUE	0.0122262	996	46	11	0.23913	0.0110442	GO:0045321	GO:BP	leukocyte activation	21118	13259		3
query_1	TRUE	0.0124425	676	66	11	0.166667	0.0162722	GO:0010942	GO:BP	positive regulation of cell death	21118	5076		3
query_1	TRUE	0.0139526	2999	67	24	0.358209	0.00800267	GO:0010605	GO:BP	negative regulation of macromolecule metabolic process	21118	4764		3
query_1	TRUE	0.0140783	3275	66	25	0.378788	0.00763359	GO:0031325	GO:BP	positive regulation of cellular metabolic process	21118	8283		3
query_1	TRUE	0.0142656	238	43	6	0.139535	0.0252101	GO:0007626	GO:BP	locomotory behavior	21118	3499		3
query_1	TRUE	0.0154696	3069	66	24	0.363636	0.00782014	GO:0051173	GO:BP	positive regulation of nitrogen compound metabolic process	21118	15688		3
query_1	TRUE	0.0156909	237	66	7	0.106061	0.0295359	GO:2000116	GO:BP	regulation of cysteine-type endopeptidase activity	21118	29318		3
query_1	TRUE	0.016047	2308	54	18	0.333333	0.00779896	GO:0050790	GO:BP	regulation of catalytic activity	21118	15368		3
query_1	TRUE	0.0161807	44	20	3	0.15	0.0681818	GO:0031670	GO:BP	cellular response to nutrient	21118	8460		3
query_1	TRUE	0.0162991	2715	60	21	0.35	0.00773481	GO:0009653	GO:BP	anatomical structure morphogenesis	21118	4034		3
query_1	TRUE	0.0164936	273	58	7	0.12069	0.025641	GO:0050769	GO:BP	positive regulation of neurogenesis	21118	15352		3
query_1	TRUE	0.0170128	574	52	9	0.173077	0.0156794	GO:0002521	GO:BP	leukocyte differentiation	21118	1175		3
query_1	TRUE	0.0170621	49	58	4	0.0689655	0.0816327	GO:0048713	GO:BP	regulation of oligodendrocyte differentiation	21118	15058		3
query_1	TRUE	0.0174903	3265	59	23	0.389831	0.00704441	GO:0010646	GO:BP	regulation of cell communication	21118	4804		3
query_1	TRUE	0.0175664	92	66	5	0.0757576	0.0543478	GO:0001938	GO:BP	positive regulation of endothelial cell proliferation	21118	677		3
query_1	TRUE	0.0178281	5	22	2	0.0909091	0.4	GO:0001905	GO:BP	activation of membrane attack complex	21118	648		3
query_1	TRUE	0.0180722	3	40	2	0.05	0.666667	GO:0045578	GO:BP	negative regulation of B cell differentiation	21118	13352		3
query_1	TRUE	0.018513	3276	59	23	0.389831	0.00702076	GO:0023051	GO:BP	regulation of signaling	21118	7670		3
query_1	TRUE	0.018671	1015	65	13	0.2	0.0128079	GO:0002520	GO:BP	immune system development	21118	1174		3
query_1	TRUE	0.0194618	716	43	9	0.209302	0.0125698	GO:0007610	GO:BP	behavior	21118	3483		3
query_1	TRUE	0.0200421	51	58	4	0.0689655	0.0784314	GO:0045687	GO:BP	positive regulation of glial cell differentiation	21118	13458		3
query_1	TRUE	0.0223065	27	36	3	0.0833333	0.111111	GO:1904994	GO:BP	regulation of leukocyte adhesion to vascular endothelial cell	21118	27893		3
query_1	TRUE	0.0223586	361	64	8	0.125	0.0221607	GO:0050900	GO:BP	leukocyte migration	21118	15459		3
query_1	TRUE	0.0238842	683	46	9	0.195652	0.0131772	GO:0002252	GO:BP	immune effector process	21118	916		3
query_1	TRUE	0.0239918	108	60	5	0.0833333	0.0462963	GO:1990748	GO:BP	cellular detoxification	21118	29076		3
query_1	TRUE	0.0278097	1199	66	14	0.212121	0.0116764	GO:1901698	GO:BP	response to nitrogen compound	21118	24935		3
query_1	TRUE	0.028592	256	67	7	0.104478	0.0273438	GO:0031349	GO:BP	positive regulation of defense response	21118	8306		3
query_1	TRUE	0.0291659	4	36	2	0.0555556	0.5	GO:0046813	GO:BP	receptor-mediated virion attachment to host cell	21118	14419		3
query_1	TRUE	0.0292965	381	63	8	0.126984	0.0209974	GO:2001233	GO:BP	regulation of apoptotic signaling pathway	21118	30375		3
query_1	TRUE	0.0293616	8	17	2	0.117647	0.25	GO:0097048	GO:BP	dendritic cell apoptotic process	21118	21678		3
query_1	TRUE	0.0293616	8	17	2	0.117647	0.25	GO:2000668	GO:BP	regulation of dendritic cell apoptotic process	21118	29850		3
query_1	TRUE	0.0295868	292	40	6	0.15	0.0205479	GO:1902105	GO:BP	regulation of leukocyte differentiation	21118	25327		3
query_1	TRUE	0.0296697	605	66	10	0.151515	0.0165289	GO:0042330	GO:BP	taxis	21118	11707		3
query_1	TRUE	0.0299338	117	58	5	0.0862069	0.042735	GO:0048709	GO:BP	oligodendrocyte differentiation	21118	15054		3
query_1	TRUE	0.0305233	607	66	10	0.151515	0.0164745	GO:0043068	GO:BP	positive regulation of programmed cell death	21118	12165		3
query_1	TRUE	0.0314558	446	40	7	0.175	0.0156951	GO:1903131	GO:BP	mononuclear cell differentiation	21118	26209		3
query_1	TRUE	0.0314854	11429	67	53	0.791045	0.00463733	GO:0008152	GO:BP	metabolic process	21118	3544		3
query_1	TRUE	0.0325356	115	60	5	0.0833333	0.0434783	GO:0097237	GO:BP	cellular response to toxic substance	21118	21776		3
query_1	TRUE	0.0333659	423	58	8	0.137931	0.0189125	GO:0045785	GO:BP	positive regulation of cell adhesion	21118	13553		3
query_1	TRUE	0.03522	121	58	5	0.0862069	0.0413223	GO:0014013	GO:BP	regulation of gliogenesis	21118	5144		3
query_1	TRUE	0.0358572	5	31	2	0.0645161	0.4	GO:0097252	GO:BP	oligodendrocyte apoptotic process	21118	21785		3
query_1	TRUE	0.035923	178	40	5	0.125	0.0280899	GO:0045619	GO:BP	regulation of lymphocyte differentiation	21118	13393		3
query_1	TRUE	0.0363047	374	66	8	0.121212	0.0213904	GO:0032496	GO:BP	response to lipopolysaccharide	21118	8827		3
query_1	TRUE	0.0363128	380	65	8	0.123077	0.0210526	GO:1903706	GO:BP	regulation of hemopoiesis	21118	26730		3
query_1	TRUE	0.0372295	340	36	6	0.166667	0.0176471	GO:0007159	GO:BP	leukocyte cell-cell adhesion	21118	3072		3
query_1	TRUE	0.0386037	912	66	12	0.181818	0.0131579	GO:0009725	GO:BP	response to hormone	21118	4086		3
query_1	TRUE	0.0387484	3467	66	25	0.378788	0.00721085	GO:0010604	GO:BP	positive regulation of macromolecule metabolic process	21118	4763		3
query_1	TRUE	0.0388384	417	60	8	0.133333	0.0191847	GO:0001558	GO:BP	regulation of cell growth	21118	465		3
query_1	TRUE	0.0390257	1805	65	17	0.261538	0.00941828	GO:0033554	GO:BP	cellular response to stress	21118	9546		3
query_1	TRUE	0.0392824	720	36	8	0.222222	0.0111111	GO:0030155	GO:BP	regulation of cell adhesion	21118	7740		3
query_1	TRUE	0.0405356	56	63	4	0.0634921	0.0714286	GO:2001238	GO:BP	positive regulation of extrinsic apoptotic signaling pathway	21118	30380		3
query_1	TRUE	0.0420466	358	35	6	0.171429	0.0167598	GO:0060562	GO:BP	epithelial tube morphogenesis	21118	17375		3
query_1	TRUE	0.0423057	305	60	7	0.116667	0.0229508	GO:0045765	GO:BP	regulation of angiogenesis	21118	13533		3
query_1	TRUE	0.0431157	1636	58	15	0.258621	0.0091687	GO:0048699	GO:BP	generation of neurons	21118	15044		3
query_1	TRUE	0.0445108	187	20	4	0.2	0.0213904	GO:0007584	GO:BP	response to nutrient	21118	3459		3
query_1	TRUE	0.0447051	835	51	10	0.196078	0.011976	GO:0006518	GO:BP	peptide metabolic process	21118	2505		3
query_1	TRUE	0.0452172	3	63	2	0.031746	0.666667	GO:1903984	GO:BP	positive regulation of TRAIL-activated apoptotic signaling pathway	21118	26965		3
query_1	TRUE	0.0452622	34	36	3	0.0833333	0.0882353	GO:0002691	GO:BP	regulation of cellular extravasation	21118	1341		3
query_1	TRUE	0.0458452	229	33	5	0.151515	0.0218341	GO:0031348	GO:BP	negative regulation of defense response	21118	8305		3
query_1	TRUE	0.0460986	231	54	6	0.111111	0.025974	GO:0007565	GO:BP	female pregnancy	21118	3441		3
query_1	TRUE	0.0469396	310	60	7	0.116667	0.0225806	GO:1901342	GO:BP	regulation of vasculature development	21118	24619		3
query_1	TRUE	0.0489566	390	66	8	0.121212	0.0205128	GO:0002237	GO:BP	response to molecule of bacterial origin	21118	902		3
query_1	TRUE	0.0492376	1619	66	16	0.242424	0.00988264	GO:0009719	GO:BP	response to endogenous stimulus	21118	4080		3
query_1	TRUE	4.64601e-19	2711	64	41	0.640625	0.0151236	GO:0005576	GO:CC	extracellular region	21016	241		3
query_1	TRUE	1.19633e-15	1928	64	33	0.515625	0.0171162	GO:0005615	GO:CC	extracellular space	21016	278		3
query_1	TRUE	1.37084e-09	490	60	15	0.25	0.0306122	GO:0031012	GO:CC	extracellular matrix	21016	1199		3
query_1	TRUE	1.45255e-09	492	60	15	0.25	0.0304878	GO:0030312	GO:CC	external encapsulating structure	21016	1094		3
query_1	TRUE	6.02308e-09	362	60	13	0.216667	0.0359116	GO:0062023	GO:CC	collagen-containing extracellular matrix	21016	2679		3
query_1	TRUE	0.00166562	16	49	3	0.0612245	0.1875	GO:0005614	GO:CC	interstitial matrix	21016	277		3
query_1	TRUE	0.0203347	5	60	2	0.0333333	0.4	GO:0071953	GO:CC	elastic fiber	21016	3133		3
query_1	TRUE	0.0364154	1	3	1	0.333333	1	GO:0071682	GO:CC	endocytic vesicle lumen	21016	3086		3
query_1	TRUE	1.02745e-07	255	23	8	0.347826	0.0313725	GO:0061134	GO:MF	peptidase regulator activity	20802	9610		3
query_1	TRUE	8.89031e-07	214	22	7	0.318182	0.0327103	GO:0030414	GO:MF	peptidase inhibitor activity	20802	4858		3
query_1	TRUE	3.0819e-05	206	22	6	0.272727	0.0291262	GO:0004866	GO:MF	endopeptidase inhibitor activity	20802	1422		3
query_1	TRUE	4.67552e-05	221	22	6	0.272727	0.0271493	GO:0061135	GO:MF	endopeptidase regulator activity	20802	9611		3
query_1	TRUE	5.26679e-05	256	47	8	0.170213	0.03125	GO:1901681	GO:MF	sulfur compound binding	20802	11970		3
query_1	TRUE	6.93624e-05	403	22	7	0.318182	0.0173697	GO:0004857	GO:MF	enzyme inhibitor activity	20802	1414		3
query_1	TRUE	0.000116877	1624	36	14	0.388889	0.00862069	GO:0005102	GO:MF	signaling receptor binding	20802	1606		3
query_1	TRUE	0.000383438	203	33	6	0.181818	0.0295567	GO:0005539	GO:MF	glycosaminoglycan binding	20802	1899		3
query_1	TRUE	0.0014987	881	23	8	0.347826	0.00908059	GO:0030234	GO:MF	enzyme regulator activity	20802	4773		3
query_1	TRUE	0.00175405	509	64	10	0.15625	0.0196464	GO:0048018	GO:MF	receptor ligand activity	20802	8371		3
query_1	TRUE	0.00185113	148	33	5	0.151515	0.0337838	GO:0008201	GO:MF	heparin binding	20802	2039		3
query_1	TRUE	0.00191286	514	64	10	0.15625	0.0194553	GO:0030546	GO:MF	signaling receptor activator activity	20802	4875		3
query_1	TRUE	0.0019787	104	47	5	0.106383	0.0480769	GO:0072341	GO:MF	modified amino acid binding	20802	10057		3
query_1	TRUE	0.00386511	17	47	3	0.0638298	0.176471	GO:1900750	GO:MF	oligopeptide binding	20802	11937		3
query_1	TRUE	0.00386511	17	47	3	0.0638298	0.176471	GO:0043295	GO:MF	glutathione binding	20802	6801		3
query_1	TRUE	0.0062516	1069	23	8	0.347826	0.00748363	GO:0098772	GO:MF	molecular function regulator	20802	10428		3
query_1	TRUE	0.00870312	10189	67	50	0.746269	0.00490725	GO:0005515	GO:MF	protein binding	20802	1879		3
query_1	TRUE	0.0167646	68	19	3	0.157895	0.0441176	GO:0004869	GO:MF	cysteine-type endopeptidase inhibitor activity	20802	1425		3
query_1	TRUE	0.0211624	132	60	5	0.0833333	0.0378788	GO:0005178	GO:MF	integrin binding	20802	1677		3
query_1	TRUE	0.0217515	304	64	7	0.109375	0.0230263	GO:0001664	GO:MF	G protein-coupled receptor binding	20802	307		3
query_1	TRUE	0.0225989	7	30	2	0.0666667	0.285714	GO:0008430	GO:MF	selenium binding	20802	2154		3
query_1	TRUE	0.0259935	786	57	10	0.175439	0.0127226	GO:0008289	GO:MF	lipid binding	20802	2080		3
query_1	TRUE	0.0302349	33	47	3	0.0638298	0.0909091	GO:0004364	GO:MF	glutathione transferase activity	20802	983		3
query_1	TRUE	0.0418777	367	59	7	0.118644	0.0190736	GO:0033218	GO:MF	amide binding	20802	5468		3
query_1	TRUE	0.0473149	149	33	4	0.121212	0.0268456	GO:0008083	GO:MF	growth factor activity	20802	1956		3
query_1	TRUE	0.000804891	92	29	5	0.172414	0.0543478	KEGG:04610	KEGG	Complement and coagulation cascades	8790	300		3
query_1	TRUE	0.00385333	71	51	5	0.0980392	0.0704225	KEGG:00480	KEGG	Glutathione metabolism	8790	65		3
query_1	TRUE	0.00732847	116	36	5	0.138889	0.0431034	KEGG:05150	KEGG	Staphylococcus aureus infection	8790	417		3
query_1	TRUE	0.00803892	77	29	4	0.137931	0.0519481	KEGG:05133	KEGG	Pertussis	8790	408		3
query_1	TRUE	0.0393835	71	47	4	0.0851064	0.056338	KEGG:00982	KEGG	Drug metabolism - cytochrome P450	8790	156		3
query_1	TRUE	1.08042e-06	114	31	8	0.258065	0.0701754	REAC:R-MMU-381426	REAC	Regulation of Insulin-like Growth Factor (IGF) transport and uptake by Insulin-like Growth Factor Binding Proteins (IGFBPs)	8631	1220		3
query_1	TRUE	5.20914e-06	108	26	7	0.269231	0.0648148	REAC:R-MMU-8957275	REAC	Post-translational protein phosphorylation	8631	1054		3
query_1	TRUE	0.00934595	109	31	5	0.16129	0.0458716	REAC:R-MMU-114608	REAC	Platelet degranulation	8631	1043		3
query_1	TRUE	0.0107327	34	51	4	0.0784314	0.117647	REAC:R-MMU-156590	REAC	Glutathione conjugation	8631	581		3
query_1	TRUE	0.0111161	113	31	5	0.16129	0.0442478	REAC:R-MMU-76005	REAC	Response to elevated platelet cytosolic Ca2+	8631	1278		3
query_1	TRUE	0.0252267	4855	54	26	0.481481	0.0053553	TF:M06842	TF	Factor: Sall3; motif: NGGTMCKRGKRA	21836	2954		3
query_1	TRUE	0.0422075	6563	41	25	0.609756	0.00380923	TF:M01967	TF	Factor: Pbx; motif: NKTGATTGACRKSN	21836	2624		3
query_1	TRUE	0.00463993	16	29	3	0.103448	0.1875	WP:WP200	WP	Complement Activation, Classical Pathway	4526	105		3
query_1	TRUE	3.17557e-25	1923	147	64	0.435374	0.0332813	GO:0009888	GO:BP	tissue development	21118	4221		4
query_1	TRUE	1.09018e-23	2715	145	72	0.496552	0.0265193	GO:0009653	GO:BP	anatomical structure morphogenesis	21118	4034		4
query_1	TRUE	2.69556e-23	5987	147	104	0.707483	0.017371	GO:0048856	GO:BP	anatomical structure development	21118	15191		4
query_1	TRUE	6.30344e-23	5441	147	99	0.673469	0.0181952	GO:0007275	GO:BP	multicellular organism development	21118	3179		4
query_1	TRUE	1.00285e-20	6536	147	105	0.714286	0.0160649	GO:0032502	GO:BP	developmental process	21118	8832		4
query_1	TRUE	1.27729e-20	4876	147	91	0.619048	0.0186628	GO:0048731	GO:BP	system development	21118	15076		4
query_1	TRUE	2.0643e-20	734	131	37	0.282443	0.0504087	GO:0097435	GO:BP	supramolecular fiber organization	21118	21897		4
query_1	TRUE	5.01372e-20	3617	147	78	0.530612	0.0215648	GO:0048513	GO:BP	animal organ development	21118	14880		4
query_1	TRUE	1.37594e-16	290	122	23	0.188525	0.0793103	GO:0030198	GO:BP	extracellular matrix organization	21118	7761		4
query_1	TRUE	1.48724e-16	291	122	23	0.188525	0.0790378	GO:0045229	GO:BP	external encapsulating structure organization	21118	13241		4
query_1	TRUE	1.60706e-16	292	122	23	0.188525	0.0787671	GO:0043062	GO:BP	extracellular structure organization	21118	12159		4
query_1	TRUE	2.55972e-14	1174	146	40	0.273973	0.0340716	GO:0072359	GO:BP	circulatory system development	21118	20273		4
query_1	TRUE	4.76374e-13	508	137	26	0.189781	0.0511811	GO:0001501	GO:BP	skeletal system development	21118	431		4
query_1	TRUE	1.79376e-12	1619	146	44	0.30137	0.0271773	GO:0009719	GO:BP	response to endogenous stimulus	21118	4080		4
query_1	TRUE	1.62555e-11	352	119	20	0.168067	0.0568182	GO:0007178	GO:BP	transmembrane receptor protein serine/threonine kinase signaling pathway	21118	3090		4
query_1	TRUE	2.07693e-11	55	82	10	0.121951	0.181818	GO:0030199	GO:BP	collagen fibril organization	21118	7762		4
query_1	TRUE	2.23132e-11	1372	145	39	0.268966	0.0284257	GO:0007155	GO:BP	cell adhesion	21118	3068		4
query_1	TRUE	2.54204e-11	8483	147	105	0.714286	0.0123777	GO:0032501	GO:BP	multicellular organismal process	21118	8831		4
query_1	TRUE	2.95783e-11	1384	145	39	0.268966	0.0281792	GO:0022610	GO:BP	biological adhesion	21118	7625		4
query_1	TRUE	3.28987e-11	517	146	25	0.171233	0.0483559	GO:0009611	GO:BP	response to wounding	21118	3996		4
query_1	TRUE	3.79806e-11	4378	147	72	0.489796	0.0164459	GO:0030154	GO:BP	cell differentiation	21118	7739		4
query_1	TRUE	3.91575e-11	1049	145	34	0.234483	0.0324118	GO:0009887	GO:BP	animal organ morphogenesis	21118	4220		4
query_1	TRUE	7.60499e-11	222	131	17	0.129771	0.0765766	GO:0060348	GO:BP	bone development	21118	17172		4
query_1	TRUE	9.48372e-11	4454	147	72	0.489796	0.0161652	GO:0048869	GO:BP	cellular developmental process	21118	15203		4
query_1	TRUE	1.76751e-10	669	123	25	0.203252	0.0373692	GO:0071363	GO:BP	cellular response to growth factor stimulus	21118	19448		4
query_1	TRUE	2.30089e-10	617	146	26	0.178082	0.0421394	GO:0007507	GO:BP	heart development	21118	3387		4
query_1	TRUE	3.55401e-10	6090	147	85	0.578231	0.0139573	GO:0016043	GO:BP	cellular component organization	21118	5665		4
query_1	TRUE	4.27751e-10	916	130	29	0.223077	0.0316594	GO:0007167	GO:BP	enzyme linked receptor protein signaling pathway	21118	3080		4
query_1	TRUE	4.41266e-10	697	123	25	0.203252	0.035868	GO:0070848	GO:BP	response to growth factor	21118	19148		4
query_1	TRUE	4.58337e-10	231	119	16	0.134454	0.0692641	GO:0071560	GO:BP	cellular response to transforming growth factor beta stimulus	21118	19623		4
query_1	TRUE	5.97656e-10	235	119	16	0.134454	0.0680851	GO:0071559	GO:BP	response to transforming growth factor beta	21118	19622		4
query_1	TRUE	6.92439e-10	654	133	25	0.18797	0.0382263	GO:0061061	GO:BP	muscle structure development	21118	17854		4
query_1	TRUE	1.50396e-09	1333	131	34	0.259542	0.0255064	GO:0071495	GO:BP	cellular response to endogenous stimulus	21118	19572		4
query_1	TRUE	1.58553e-09	1491	145	38	0.262069	0.0254863	GO:0016477	GO:BP	cell migration	21118	5837		4
query_1	TRUE	2.06818e-09	6270	147	85	0.578231	0.0135566	GO:0071840	GO:BP	cellular component organization or biogenesis	21118	19815		4
query_1	TRUE	2.60126e-09	2591	147	51	0.346939	0.0196835	GO:0050793	GO:BP	regulation of developmental process	21118	15370		4
query_1	TRUE	2.66413e-09	1137	146	33	0.226027	0.0290237	GO:0035295	GO:BP	tube development	21118	10319		4
query_1	TRUE	3.03955e-09	2788	147	53	0.360544	0.01901	GO:0051239	GO:BP	regulation of multicellular organismal process	21118	15743		4
query_1	TRUE	3.42544e-09	3418	131	55	0.419847	0.0160913	GO:0010033	GO:BP	response to organic substance	21118	4320		4
query_1	TRUE	3.87253e-09	1444	119	33	0.277311	0.0228532	GO:2000026	GO:BP	regulation of multicellular organismal development	21118	29229		4
query_1	TRUE	6.94228e-09	5068	147	74	0.503401	0.0146014	GO:0048523	GO:BP	negative regulation of cellular process	21118	14890		4
query_1	TRUE	7.31883e-09	5544	147	78	0.530612	0.0140693	GO:0048519	GO:BP	negative regulation of biological process	21118	14886		4
query_1	TRUE	8.03946e-09	1653	145	39	0.268966	0.0235935	GO:0048870	GO:BP	cell motility	21118	15204		4
query_1	TRUE	8.03946e-09	1653	145	39	0.268966	0.0235935	GO:0051674	GO:BP	localization of cell	21118	16076		4
query_1	TRUE	1.27496e-08	934	145	29	0.2	0.0310493	GO:0030334	GO:BP	regulation of cell migration	21118	7836		4
query_1	TRUE	3.18247e-08	773	145	26	0.17931	0.0336352	GO:0001944	GO:BP	vasculature development	21118	680		4
query_1	TRUE	3.32655e-08	380	146	19	0.130137	0.05	GO:0042060	GO:BP	wound healing	21118	11547		4
query_1	TRUE	3.38267e-08	2075	145	43	0.296552	0.0207229	GO:0006928	GO:BP	movement of cell or subcellular component	21118	2879		4
query_1	TRUE	4.71127e-08	986	145	29	0.2	0.0294118	GO:2000145	GO:BP	regulation of cell motility	21118	29347		4
query_1	TRUE	5.02711e-08	392	145	19	0.131034	0.0484694	GO:0001503	GO:BP	ossification	21118	433		4
query_1	TRUE	7.1677e-08	1074	145	30	0.206897	0.027933	GO:0051270	GO:BP	regulation of cellular component movement	21118	15765		4
query_1	TRUE	8.15192e-08	743	145	25	0.172414	0.0336474	GO:0001568	GO:BP	blood vessel development	21118	472		4
query_1	TRUE	8.79083e-08	1083	145	30	0.206897	0.0277008	GO:0051241	GO:BP	negative regulation of multicellular organismal process	21118	15745		4
query_1	TRUE	1.0786e-07	1165	145	31	0.213793	0.0266094	GO:0048646	GO:BP	anatomical structure formation involved in morphogenesis	21118	14992		4
query_1	TRUE	1.27852e-07	158	145	13	0.0896552	0.0822785	GO:0031214	GO:BP	biomineral tissue development	21118	8243		4
query_1	TRUE	1.49519e-07	1035	145	29	0.2	0.0280193	GO:0040012	GO:BP	regulation of locomotion	21118	11495		4
query_1	TRUE	1.49791e-07	160	145	13	0.0896552	0.08125	GO:0110148	GO:BP	biomineralization	21118	22791		4
query_1	TRUE	1.89779e-07	2453	131	43	0.328244	0.0175296	GO:0071310	GO:BP	cellular response to organic substance	21118	19397		4
query_1	TRUE	1.90579e-07	1038	146	29	0.19863	0.0279383	GO:0051093	GO:BP	negative regulation of developmental process	21118	15616		4
query_1	TRUE	2.01118e-07	1839	145	39	0.268966	0.0212072	GO:0040011	GO:BP	locomotion	21118	11494		4
query_1	TRUE	2.01523e-07	3097	131	49	0.374046	0.0158218	GO:0070887	GO:BP	cellular response to chemical stimulus	21118	19167		4
query_1	TRUE	2.3518e-07	2673	145	48	0.331034	0.0179574	GO:0007166	GO:BP	cell surface receptor signaling pathway	21118	3079		4
query_1	TRUE	3.03373e-07	705	137	23	0.167883	0.0326241	GO:0030036	GO:BP	actin cytoskeleton organization	21118	7705		4
query_1	TRUE	5.39245e-07	1013	146	28	0.191781	0.0276407	GO:0040007	GO:BP	growth	21118	11490		4
query_1	TRUE	6.25497e-07	1649	119	32	0.268908	0.0194057	GO:0045595	GO:BP	regulation of cell differentiation	21118	13369		4
query_1	TRUE	6.32392e-07	352	145	17	0.117241	0.0482955	GO:0031589	GO:BP	cell-substrate adhesion	21118	8414		4
query_1	TRUE	7.11503e-07	178	119	12	0.10084	0.0674157	GO:0007179	GO:BP	transforming growth factor beta receptor signaling pathway	21118	3091		4
query_1	TRUE	8.00526e-07	280	137	15	0.109489	0.0535714	GO:0060485	GO:BP	mesenchyme development	21118	17301		4
query_1	TRUE	1.12961e-06	119	145	11	0.0758621	0.092437	GO:0030282	GO:BP	bone mineralization	21118	7811		4
query_1	TRUE	1.93729e-06	95	145	10	0.0689655	0.105263	GO:0070167	GO:BP	regulation of biomineral tissue development	21118	18740		4
query_1	TRUE	2.38318e-06	97	145	10	0.0689655	0.103093	GO:0110149	GO:BP	regulation of biomineralization	21118	22792		4
query_1	TRUE	2.38982e-06	200	145	13	0.0896552	0.065	GO:0048771	GO:BP	tissue remodeling	21118	15110		4
query_1	TRUE	2.77496e-06	739	146	23	0.157534	0.0311231	GO:0048589	GO:BP	developmental growth	21118	14946		4
query_1	TRUE	2.88759e-06	792	137	23	0.167883	0.0290404	GO:0030029	GO:BP	actin filament-based process	21118	7698		4
query_1	TRUE	3.12036e-06	1171	146	29	0.19863	0.0247652	GO:0060429	GO:BP	epithelium development	21118	17246		4
query_1	TRUE	3.50511e-06	1177	146	29	0.19863	0.0246389	GO:0009628	GO:BP	response to abiotic stimulus	21118	4009		4
query_1	TRUE	5.25415e-06	226	137	13	0.0948905	0.0575221	GO:0048762	GO:BP	mesenchymal cell differentiation	21118	15103		4
query_1	TRUE	5.71406e-06	352	146	16	0.109589	0.0454545	GO:0048545	GO:BP	response to steroid hormone	21118	14910		4
query_1	TRUE	5.80805e-06	274	137	14	0.10219	0.0510949	GO:0061448	GO:BP	connective tissue development	21118	18227		4
query_1	TRUE	6.74237e-06	2340	146	42	0.287671	0.0179487	GO:0048468	GO:BP	cell development	21118	14850		4
query_1	TRUE	9.35716e-06	98	121	9	0.0743802	0.0918367	GO:0060349	GO:BP	bone morphogenesis	21118	17173		4
query_1	TRUE	1.06253e-05	45	119	7	0.0588235	0.155556	GO:0085029	GO:BP	extracellular matrix assembly	21118	21010		4
query_1	TRUE	1.29374e-05	199	137	12	0.0875912	0.0603015	GO:0051216	GO:BP	cartilage development	21118	15724		4
query_1	TRUE	1.69446e-05	492	146	18	0.123288	0.0365854	GO:0016049	GO:BP	cell growth	21118	5669		4
query_1	TRUE	1.72799e-05	121	105	9	0.0857143	0.0743802	GO:0090101	GO:BP	negative regulation of transmembrane receptor protein serine/threonine kinase signaling pathway	21118	21179		4
query_1	TRUE	1.7568e-05	557	145	19	0.131034	0.0341113	GO:0030335	GO:BP	positive regulation of cell migration	21118	7837		4
query_1	TRUE	2.10324e-05	1346	147	30	0.204082	0.0222883	GO:0042325	GO:BP	regulation of phosphorylation	21118	11704		4
query_1	TRUE	2.28242e-05	397	124	15	0.120968	0.0377834	GO:0001654	GO:BP	eye development	21118	487		4
query_1	TRUE	2.52313e-05	400	124	15	0.120968	0.0375	GO:0150063	GO:BP	visual system development	21118	23238		4
query_1	TRUE	2.75968e-05	980	146	25	0.171233	0.0255102	GO:0033993	GO:BP	response to lipid	21118	9659		4
query_1	TRUE	2.79052e-05	246	119	12	0.10084	0.0487805	GO:0090092	GO:BP	regulation of transmembrane receptor protein serine/threonine kinase signaling pathway	21118	21173		4
query_1	TRUE	2.89619e-05	604	124	18	0.145161	0.0298013	GO:0007423	GO:BP	sensory organ development	21118	3310		4
query_1	TRUE	2.95054e-05	108	125	9	0.072	0.0833333	GO:0032963	GO:BP	collagen metabolic process	21118	9181		4
query_1	TRUE	2.97627e-05	405	124	15	0.120968	0.037037	GO:0048880	GO:BP	sensory system development	21118	15213		4
query_1	TRUE	3.01622e-05	1616	119	29	0.243697	0.0179455	GO:0048585	GO:BP	negative regulation of response to stimulus	21118	14942		4
query_1	TRUE	3.05725e-05	647	58	13	0.224138	0.0200927	GO:0048514	GO:BP	blood vessel morphogenesis	21118	14881		4
query_1	TRUE	3.32727e-05	127	145	10	0.0689655	0.0787402	GO:0030278	GO:BP	regulation of ossification	21118	7809		4
query_1	TRUE	3.45317e-05	581	145	19	0.131034	0.0327022	GO:2000147	GO:BP	positive regulation of cell motility	21118	29349		4
query_1	TRUE	3.57946e-05	388	131	15	0.114504	0.0386598	GO:0042692	GO:BP	muscle cell differentiation	21118	11921		4
query_1	TRUE	4.40647e-05	5544	131	64	0.48855	0.011544	GO:0042221	GO:BP	response to chemical	21118	11657		4
query_1	TRUE	4.67243e-05	794	145	22	0.151724	0.0277078	GO:0032989	GO:BP	cellular component morphogenesis	21118	9203		4
query_1	TRUE	4.72876e-05	2421	145	41	0.282759	0.0169352	GO:0007399	GO:BP	nervous system development	21118	3289		4
query_1	TRUE	5.01901e-05	237	130	12	0.0923077	0.0506329	GO:0048705	GO:BP	skeletal system morphogenesis	21118	15050		4
query_1	TRUE	5.46032e-05	598	145	19	0.131034	0.0317726	GO:0040017	GO:BP	positive regulation of locomotion	21118	11500		4
query_1	TRUE	5.46032e-05	598	145	19	0.131034	0.0317726	GO:0051272	GO:BP	positive regulation of cellular component movement	21118	15767		4
query_1	TRUE	6.70427e-05	438	122	15	0.122951	0.0342466	GO:0007015	GO:BP	actin filament organization	21118	2949		4
query_1	TRUE	7.09912e-05	103	145	9	0.062069	0.0873786	GO:0033273	GO:BP	response to vitamin	21118	9359		4
query_1	TRUE	7.33358e-05	1056	123	23	0.186992	0.0217803	GO:0000902	GO:BP	cell morphogenesis	21118	306		4
query_1	TRUE	7.77203e-05	2868	145	45	0.310345	0.0156904	GO:0032879	GO:BP	regulation of localization	21118	9109		4
query_1	TRUE	9.30521e-05	1043	146	25	0.171233	0.0239693	GO:0014070	GO:BP	response to organic cyclic compound	21118	5199		4
query_1	TRUE	0.000104132	845	131	21	0.160305	0.0248521	GO:0043549	GO:BP	regulation of kinase activity	21118	12436		4
query_1	TRUE	0.000106209	1171	141	26	0.184397	0.0222032	GO:0009790	GO:BP	embryo development	21118	4145		4
query_1	TRUE	0.000110914	1211	146	27	0.184932	0.0222956	GO:0001932	GO:BP	regulation of protein phosphorylation	21118	671		4
query_1	TRUE	0.000118913	911	145	23	0.158621	0.025247	GO:0035239	GO:BP	tube morphogenesis	21118	10284		4
query_1	TRUE	0.000122315	1390	137	28	0.20438	0.0201439	GO:0007010	GO:BP	cytoskeleton organization	21118	2946		4
query_1	TRUE	0.000130771	187	145	11	0.0758621	0.0588235	GO:0007584	GO:BP	response to nutrient	21118	3459		4
query_1	TRUE	0.000138192	912	146	23	0.157534	0.0252193	GO:0009725	GO:BP	response to hormone	21118	4086		4
query_1	TRUE	0.000147994	1555	147	31	0.210884	0.0199357	GO:0019220	GO:BP	regulation of phosphate metabolic process	21118	6494		4
query_1	TRUE	0.000150147	1556	147	31	0.210884	0.0199229	GO:0051174	GO:BP	regulation of phosphorus metabolic process	21118	15689		4
query_1	TRUE	0.000152254	442	147	16	0.108844	0.0361991	GO:0060537	GO:BP	muscle tissue development	21118	17353		4
query_1	TRUE	0.000153821	3851	147	54	0.367347	0.0140223	GO:0048583	GO:BP	regulation of response to stimulus	21118	14940		4
query_1	TRUE	0.000169738	951	131	22	0.167939	0.0231335	GO:0051338	GO:BP	regulation of transferase activity	21118	15824		4
query_1	TRUE	0.000174903	82	145	8	0.0551724	0.097561	GO:0030500	GO:BP	regulation of bone mineralization	21118	7900		4
query_1	TRUE	0.000204024	194	146	11	0.0753425	0.056701	GO:0031960	GO:BP	response to corticosteroid	21118	8498		4
query_1	TRUE	0.000221317	327	130	13	0.1	0.0397554	GO:0001822	GO:BP	kidney development	21118	600		4
query_1	TRUE	0.000221649	155	145	10	0.0689655	0.0645161	GO:0032355	GO:BP	response to estradiol	21118	8732		4
query_1	TRUE	0.000237509	2428	147	40	0.272109	0.0164745	GO:0051128	GO:BP	regulation of cellular component organization	21118	15644		4
query_1	TRUE	0.000267267	6305	147	74	0.503401	0.0117367	GO:0048518	GO:BP	positive regulation of biological process	21118	14885		4
query_1	TRUE	0.000303135	742	131	19	0.145038	0.0256065	GO:0045859	GO:BP	regulation of protein kinase activity	21118	13617		4
query_1	TRUE	0.000323967	338	130	13	0.1	0.0384615	GO:0072001	GO:BP	renal system development	21118	19930		4
query_1	TRUE	0.000361032	675	145	19	0.131034	0.0281481	GO:0048858	GO:BP	cell projection morphogenesis	21118	15193		4
query_1	TRUE	0.000377195	24	119	5	0.0420168	0.208333	GO:0070168	GO:BP	negative regulation of biomineral tissue development	21118	18741		4
query_1	TRUE	0.000427973	2482	147	40	0.272109	0.016116	GO:0032268	GO:BP	regulation of cellular protein metabolic process	21118	8667		4
query_1	TRUE	0.00043019	545	58	11	0.189655	0.0201835	GO:0001525	GO:BP	angiogenesis	21118	445		4
query_1	TRUE	0.000466397	128	145	9	0.062069	0.0703125	GO:0010811	GO:BP	positive regulation of cell-substrate adhesion	21118	4958		4
query_1	TRUE	0.000469376	25	119	5	0.0420168	0.2	GO:0110150	GO:BP	negative regulation of biomineralization	21118	22793		4
query_1	TRUE	0.000489969	656	123	17	0.138211	0.0259146	GO:0048812	GO:BP	neuron projection morphogenesis	21118	15148		4
query_1	TRUE	0.000519931	368	146	14	0.0958904	0.0380435	GO:0070482	GO:BP	response to oxygen levels	21118	18937		4
query_1	TRUE	0.000544432	767	119	18	0.151261	0.0234681	GO:0045596	GO:BP	negative regulation of cell differentiation	21118	13370		4
query_1	TRUE	0.000560148	170	146	10	0.0684932	0.0588235	GO:0071478	GO:BP	cellular response to radiation	21118	19555		4
query_1	TRUE	0.000561727	216	145	11	0.0758621	0.0509259	GO:0010810	GO:BP	regulation of cell-substrate adhesion	21118	4957		4
query_1	TRUE	0.000568047	116	119	8	0.0672269	0.0689655	GO:0017015	GO:BP	regulation of transforming growth factor beta receptor signaling pathway	21118	5900		4
query_1	TRUE	0.000621642	5796	147	69	0.469388	0.0119048	GO:0048522	GO:BP	positive regulation of cellular process	21118	14889		4
query_1	TRUE	0.00062504	1776	145	32	0.22069	0.018018	GO:0022008	GO:BP	neurogenesis	21118	7567		4
query_1	TRUE	0.000625176	922	145	22	0.151724	0.0238612	GO:0045597	GO:BP	positive regulation of cell differentiation	21118	13371		4
query_1	TRUE	0.000648541	1753	147	32	0.217687	0.0182544	GO:0042127	GO:BP	regulation of cell population proliferation	21118	11585		4
query_1	TRUE	0.000658506	670	123	17	0.138211	0.0253731	GO:0120039	GO:BP	plasma membrane bounded cell projection morphogenesis	21118	22822		4
query_1	TRUE	0.000658567	298	131	12	0.0916031	0.0402685	GO:0051146	GO:BP	striated muscle cell differentiation	21118	15661		4
query_1	TRUE	0.00068592	704	145	19	0.131034	0.0269886	GO:0032990	GO:BP	cell part morphogenesis	21118	9204		4
query_1	TRUE	0.000691458	119	119	8	0.0672269	0.0672269	GO:1903844	GO:BP	regulation of cellular response to transforming growth factor beta stimulus	21118	26840		4
query_1	TRUE	0.000733203	1820	129	30	0.232558	0.0164835	GO:1901700	GO:BP	response to oxygen-containing compound	21118	24937		4
query_1	TRUE	0.000772193	176	146	10	0.0684932	0.0568182	GO:0051384	GO:BP	response to glucocorticoid	21118	15858		4
query_1	TRUE	0.000781454	1636	128	28	0.21875	0.0171149	GO:0048699	GO:BP	generation of neurons	21118	15044		4
query_1	TRUE	0.000785789	3817	147	52	0.353741	0.0136233	GO:0006950	GO:BP	response to stress	21118	2897		4
query_1	TRUE	0.00092772	76	82	6	0.0731707	0.0789474	GO:0071230	GO:BP	cellular response to amino acid stimulus	21118	19321		4
query_1	TRUE	0.000935075	513	145	16	0.110345	0.0311891	GO:0048732	GO:BP	gland development	21118	15077		4
query_1	TRUE	0.00095887	102	145	8	0.0551724	0.0784314	GO:0007229	GO:BP	integrin-mediated signaling pathway	21118	3138		4
query_1	TRUE	0.000989156	148	137	9	0.0656934	0.0608108	GO:0001837	GO:BP	epithelial to mesenchymal transition	21118	615		4
query_1	TRUE	0.00102336	2072	147	35	0.238095	0.0168919	GO:0008283	GO:BP	cell population proliferation	21118	3580		4
query_1	TRUE	0.00104264	445	110	13	0.118182	0.0292135	GO:0007409	GO:BP	axonogenesis	21118	3297		4
query_1	TRUE	0.00113297	169	122	9	0.0737705	0.0532544	GO:0061572	GO:BP	actin filament bundle organization	21118	18315		4
query_1	TRUE	0.00114484	762	113	17	0.150442	0.0223097	GO:0000904	GO:BP	cell morphogenesis involved in differentiation	21118	308		4
query_1	TRUE	0.00130054	382	130	13	0.1	0.0340314	GO:0001655	GO:BP	urogenital system development	21118	488		4
query_1	TRUE	0.00132318	261	131	11	0.0839695	0.0421456	GO:0048588	GO:BP	developmental cell growth	21118	14945		4
query_1	TRUE	0.00132934	288	119	11	0.092437	0.0381944	GO:0090287	GO:BP	regulation of cellular response to growth factor stimulus	21118	21357		4
query_1	TRUE	0.00134369	145	145	9	0.062069	0.062069	GO:0001101	GO:BP	response to acid chemical	21118	358		4
query_1	TRUE	0.00147124	238	145	11	0.0758621	0.0462185	GO:0060541	GO:BP	respiratory system development	21118	17357		4
query_1	TRUE	0.00152917	84	129	7	0.0542636	0.0833333	GO:0071229	GO:BP	cellular response to acid chemical	21118	19320		4
query_1	TRUE	0.00160474	12686	147	116	0.789116	0.00914394	GO:0050789	GO:BP	regulation of biological process	21118	15367		4
query_1	TRUE	0.00163309	604	129	16	0.124031	0.0264901	GO:0010035	GO:BP	response to inorganic substance	21118	4322		4
query_1	TRUE	0.00165392	349	145	13	0.0896552	0.0372493	GO:0043010	GO:BP	camera-type eye development	21118	12128		4
query_1	TRUE	0.00173747	2739	136	39	0.286765	0.0142388	GO:0022607	GO:BP	cellular component assembly	21118	7622		4
query_1	TRUE	0.00175377	13374	147	120	0.816327	0.00897263	GO:0065007	GO:BP	biological regulation	21118	18663		4
query_1	TRUE	0.00179893	56	125	6	0.048	0.107143	GO:0010712	GO:BP	regulation of collagen metabolic process	21118	4865		4
query_1	TRUE	0.00181978	2853	141	41	0.29078	0.0143708	GO:0009966	GO:BP	regulation of signal transduction	21118	4279		4
query_1	TRUE	0.00188876	1066	145	23	0.158621	0.021576	GO:0031175	GO:BP	neuron projection development	21118	8239		4
query_1	TRUE	0.0020134	417	124	13	0.104839	0.0311751	GO:0001558	GO:BP	regulation of cell growth	21118	465		4
query_1	TRUE	0.00202171	903	146	21	0.143836	0.0232558	GO:0042327	GO:BP	positive regulation of phosphorylation	21118	11706		4
query_1	TRUE	0.00209653	44	89	5	0.0561798	0.113636	GO:0035987	GO:BP	endodermal cell differentiation	21118	10832		4
query_1	TRUE	0.00217462	830	146	20	0.136986	0.0240964	GO:0001934	GO:BP	positive regulation of protein phosphorylation	21118	673		4
query_1	TRUE	0.0023618	2650	147	40	0.272109	0.0150943	GO:0051246	GO:BP	regulation of protein metabolic process	21118	15747		4
query_1	TRUE	0.00237822	6168	146	70	0.479452	0.0113489	GO:0051179	GO:BP	localization	21118	15694		4
query_1	TRUE	0.00245385	70	105	6	0.0571429	0.0857143	GO:0030512	GO:BP	negative regulation of transforming growth factor beta receptor signaling pathway	21118	7907		4
query_1	TRUE	0.0025703	32	129	5	0.0387597	0.15625	GO:0034405	GO:BP	response to fluid shear stress	21118	9926		4
query_1	TRUE	0.00261996	551	146	16	0.109589	0.0290381	GO:0033674	GO:BP	positive regulation of kinase activity	21118	9630		4
query_1	TRUE	0.00263065	485	146	15	0.10274	0.0309278	GO:0045860	GO:BP	positive regulation of protein kinase activity	21118	13618		4
query_1	TRUE	0.00272077	60	125	6	0.048	0.1	GO:0032964	GO:BP	collagen biosynthetic process	21118	9182		4
query_1	TRUE	0.00275037	557	145	16	0.110345	0.0287253	GO:0060284	GO:BP	regulation of cell development	21118	17111		4
query_1	TRUE	0.00298546	489	110	13	0.118182	0.0265849	GO:0061564	GO:BP	axon development	21118	18307		4
query_1	TRUE	0.00309395	255	146	11	0.0753425	0.0431373	GO:0045926	GO:BP	negative regulation of growth	21118	13678		4
query_1	TRUE	0.00313303	628	146	17	0.116438	0.0270701	GO:0051347	GO:BP	positive regulation of transferase activity	21118	15833		4
query_1	TRUE	0.0031482	1536	145	28	0.193103	0.0182292	GO:0120036	GO:BP	plasma membrane bounded cell projection organization	21118	22821		4
query_1	TRUE	0.003533	313	146	12	0.0821918	0.0383387	GO:0071214	GO:BP	cellular response to abiotic stimulus	21118	19305		4
query_1	TRUE	0.003533	313	146	12	0.0821918	0.0383387	GO:0104004	GO:BP	cellular response to environmental stimulus	21118	22544		4
query_1	TRUE	0.00362856	210	145	10	0.0689655	0.047619	GO:0030324	GO:BP	lung development	21118	7829		4
query_1	TRUE	0.00365348	34	130	5	0.0384615	0.147059	GO:0060325	GO:BP	face morphogenesis	21118	17150		4
query_1	TRUE	0.00392092	172	139	9	0.0647482	0.0523256	GO:0035051	GO:BP	cardiocyte differentiation	21118	10133		4
query_1	TRUE	0.004122	213	145	10	0.0689655	0.0469484	GO:0030323	GO:BP	respiratory tube development	21118	7828		4
query_1	TRUE	0.00423226	720	145	18	0.124138	0.025	GO:0030155	GO:BP	regulation of cell adhesion	21118	7740		4
query_1	TRUE	0.00429472	678	124	16	0.129032	0.0235988	GO:0040008	GO:BP	regulation of growth	21118	11491		4
query_1	TRUE	0.00453879	1208	145	24	0.165517	0.0198675	GO:0048666	GO:BP	neuron development	21118	15012		4
query_1	TRUE	0.00493011	1641	147	29	0.197279	0.0176722	GO:0031399	GO:BP	regulation of protein modification process	21118	8323		4
query_1	TRUE	0.00500563	326	145	12	0.0827586	0.0368098	GO:0001666	GO:BP	response to hypoxia	21118	496		4
query_1	TRUE	0.00508358	1576	129	26	0.20155	0.0164975	GO:0030030	GO:BP	cell projection organization	21118	7699		4
query_1	TRUE	0.00537615	156	119	8	0.0672269	0.0512821	GO:0030509	GO:BP	BMP signaling pathway	21118	7904		4
query_1	TRUE	0.00537715	53	89	5	0.0561798	0.0943396	GO:0001706	GO:BP	endoderm formation	21118	518		4
query_1	TRUE	0.00551865	655	146	17	0.116438	0.0259542	GO:0030855	GO:BP	epithelial cell differentiation	21118	8051		4
query_1	TRUE	0.00581279	5	145	3	0.0206897	0.6	GO:0043932	GO:BP	ossification involved in bone remodeling	21118	12552		4
query_1	TRUE	0.00596244	327	147	12	0.0816327	0.0366972	GO:0007517	GO:BP	muscle organ development	21118	3394		4
query_1	TRUE	0.00646041	935	105	17	0.161905	0.0181818	GO:0034097	GO:BP	response to cytokine	21118	9696		4
query_1	TRUE	0.00657613	1412	145	26	0.17931	0.0184136	GO:0051094	GO:BP	positive regulation of developmental process	21118	15617		4
query_1	TRUE	0.00685829	12140	147	111	0.755102	0.00914333	GO:0050794	GO:BP	regulation of cellular process	21118	15371		4
query_1	TRUE	0.00741185	17	139	4	0.028777	0.235294	GO:0090594	GO:BP	inflammatory response to wounding	21118	21564		4
query_1	TRUE	0.00756474	982	146	21	0.143836	0.0213849	GO:0010562	GO:BP	positive regulation of phosphorus metabolic process	21118	4726		4
query_1	TRUE	0.00756474	982	146	21	0.143836	0.0213849	GO:0045937	GO:BP	positive regulation of phosphate metabolic process	21118	13689		4
query_1	TRUE	0.0079398	341	145	12	0.0827586	0.0351906	GO:0036293	GO:BP	response to decreased oxygen levels	21118	11028		4
query_1	TRUE	0.0083878	40	130	5	0.0384615	0.125	GO:0060323	GO:BP	head morphogenesis	21118	17148		4
query_1	TRUE	0.00892469	154	129	8	0.0620155	0.0519481	GO:0072006	GO:BP	nephron development	21118	19935		4
query_1	TRUE	0.00995868	634	141	16	0.113475	0.0252366	GO:0048598	GO:BP	embryonic morphogenesis	21118	14951		4
query_1	TRUE	0.0102654	166	122	8	0.0655738	0.0481928	GO:0051017	GO:BP	actin filament bundle assembly	21118	15566		4
query_1	TRUE	0.0106188	171	119	8	0.0672269	0.0467836	GO:0071773	GO:BP	cellular response to BMP stimulus	21118	19775		4
query_1	TRUE	0.0106188	171	119	8	0.0672269	0.0467836	GO:0071772	GO:BP	response to BMP	21118	19774		4
query_1	TRUE	0.0106714	3029	147	42	0.285714	0.013866	GO:0065009	GO:BP	regulation of molecular function	21118	18665		4
query_1	TRUE	0.0114779	1093	146	22	0.150685	0.0201281	GO:0010243	GO:BP	response to organonitrogen compound	21118	4509		4
query_1	TRUE	0.011564	101	145	7	0.0482759	0.0693069	GO:0046849	GO:BP	bone remodeling	21118	14446		4
query_1	TRUE	0.012341	3265	147	44	0.29932	0.0134763	GO:0010646	GO:BP	regulation of cell communication	21118	4804		4
query_1	TRUE	0.0132958	2974	136	39	0.286765	0.0131137	GO:0044085	GO:BP	cellular component biogenesis	21118	12668		4
query_1	TRUE	0.0134761	3276	147	44	0.29932	0.013431	GO:0023051	GO:BP	regulation of signaling	21118	7670		4
query_1	TRUE	0.0138893	1472	145	26	0.17931	0.017663	GO:0030182	GO:BP	neuron differentiation	21118	7753		4
query_1	TRUE	0.014278	419	147	13	0.0884354	0.0310263	GO:0014706	GO:BP	striated muscle tissue development	21118	5207		4
query_1	TRUE	0.0156778	194	146	9	0.0616438	0.0463918	GO:0030308	GO:BP	negative regulation of cell growth	21118	7817		4
query_1	TRUE	0.0161984	1938	147	31	0.210884	0.0159959	GO:0016310	GO:BP	phosphorylation	21118	5797		4
query_1	TRUE	0.0165289	22	129	4	0.0310078	0.181818	GO:0072243	GO:BP	metanephric nephron epithelium development	21118	20169		4
query_1	TRUE	0.016767	313	70	8	0.114286	0.0255591	GO:0051271	GO:BP	negative regulation of cellular component movement	21118	15766		4
query_1	TRUE	0.0171141	125	82	6	0.0731707	0.048	GO:0043200	GO:BP	response to amino acid	21118	12233		4
query_1	TRUE	0.0171233	1223	115	20	0.173913	0.0163532	GO:0009968	GO:BP	negative regulation of signal transduction	21118	4281		4
query_1	TRUE	0.0177412	7	139	3	0.0215827	0.428571	GO:0002248	GO:BP	connective tissue replacement involved in inflammatory response wound healing	21118	912		4
query_1	TRUE	0.0180481	71	146	6	0.0410959	0.084507	GO:0071479	GO:BP	cellular response to ionizing radiation	21118	19556		4
query_1	TRUE	0.0187964	436	145	13	0.0896552	0.0298165	GO:0001667	GO:BP	ameboidal-type cell migration	21118	497		4
query_1	TRUE	0.0188086	117	89	6	0.0674157	0.0512821	GO:0001704	GO:BP	formation of primary germ layer	21118	516		4
query_1	TRUE	0.0194197	88	119	6	0.0504202	0.0681818	GO:0007492	GO:BP	endoderm development	21118	3372		4
query_1	TRUE	0.0195768	1045	146	21	0.143836	0.0200957	GO:0008284	GO:BP	positive regulation of cell population proliferation	21118	3581		4
query_1	TRUE	0.0215687	111	145	7	0.0482759	0.0630631	GO:0021510	GO:BP	spinal cord development	21118	7074		4
query_1	TRUE	0.0234523	51	125	5	0.04	0.0980392	GO:0032965	GO:BP	regulation of collagen biosynthetic process	21118	9183		4
query_1	TRUE	0.0246538	51	60	4	0.0666667	0.0784314	GO:0070527	GO:BP	platelet aggregation	21118	18964		4
query_1	TRUE	0.0249244	9950	147	95	0.646259	0.00954774	GO:0050896	GO:BP	response to stimulus	21118	15456		4
query_1	TRUE	0.0253577	741	145	17	0.117241	0.022942	GO:0034330	GO:BP	cell junction organization	21118	9873		4
query_1	TRUE	0.0253864	3876	125	43	0.344	0.0110939	GO:0065008	GO:BP	regulation of biological quality	21118	18664		4
query_1	TRUE	0.0269635	2308	146	34	0.232877	0.0147314	GO:0050790	GO:BP	regulation of catalytic activity	21118	15368		4
query_1	TRUE	0.0286825	603	110	13	0.118182	0.0215589	GO:0048667	GO:BP	cell morphogenesis involved in neuron differentiation	21118	15013		4
query_1	TRUE	0.0299175	78	145	6	0.0413793	0.0769231	GO:0051781	GO:BP	positive regulation of cell division	21118	16134		4
query_1	TRUE	0.0299553	63	51	4	0.0784314	0.0634921	GO:0007566	GO:BP	embryo implantation	21118	3442		4
query_1	TRUE	0.0308493	523	146	14	0.0958904	0.0267686	GO:0031667	GO:BP	response to nutrient levels	21118	8457		4
query_1	TRUE	0.0310614	297	131	10	0.0763359	0.03367	GO:0071902	GO:BP	positive regulation of protein serine/threonine kinase activity	21118	19858		4
query_1	TRUE	0.0312284	52	130	5	0.0384615	0.0961538	GO:0060324	GO:BP	face development	21118	17149		4
query_1	TRUE	0.0313165	5	28	2	0.0714286	0.4	GO:0018057	GO:BP	peptidyl-lysine oxidation	21118	5984		4
query_1	TRUE	0.0314811	1071	147	21	0.142857	0.0196078	GO:0031401	GO:BP	positive regulation of protein modification process	21118	8325		4
query_1	TRUE	0.0348242	459	146	13	0.0890411	0.0283224	GO:0042493	GO:BP	response to drug	21118	11837		4
query_1	TRUE	0.0351537	1166	147	22	0.14966	0.0188679	GO:0044092	GO:BP	negative regulation of molecular function	21118	12674		4
query_1	TRUE	0.0352791	336	94	9	0.0957447	0.0267857	GO:0040013	GO:BP	negative regulation of locomotion	21118	11496		4
query_1	TRUE	0.0354851	480	140	13	0.0928571	0.0270833	GO:0052547	GO:BP	regulation of peptidase activity	21118	16709		4
query_1	TRUE	0.0356265	460	146	13	0.0890411	0.0282609	GO:0071900	GO:BP	regulation of protein serine/threonine kinase activity	21118	19856		4
query_1	TRUE	0.036551	51	137	5	0.0364964	0.0980392	GO:0010718	GO:BP	positive regulation of epithelial to mesenchymal transition	21118	4871		4
query_1	TRUE	0.0371086	257	123	9	0.0731707	0.0350195	GO:0060560	GO:BP	developmental growth involved in morphogenesis	21118	17373		4
query_1	TRUE	0.0376277	54	130	5	0.0384615	0.0925926	GO:0010171	GO:BP	body morphogenesis	21118	4453		4
query_1	TRUE	0.0382092	6841	147	72	0.489796	0.0105248	GO:0019222	GO:BP	regulation of metabolic process	21118	6496		4
query_1	TRUE	0.0387286	27	129	4	0.0310078	0.148148	GO:0072207	GO:BP	metanephric epithelium development	21118	20133		4
query_1	TRUE	0.0401073	1448	147	25	0.170068	0.0172652	GO:0032270	GO:BP	positive regulation of cellular protein metabolic process	21118	8669		4
query_1	TRUE	0.0402466	310	58	7	0.12069	0.0225806	GO:1901342	GO:BP	regulation of vasculature development	21118	24619		4
query_1	TRUE	0.0412745	1651	146	27	0.184932	0.0163537	GO:0006468	GO:BP	protein phosphorylation	21118	2459		4
query_1	TRUE	0.0412969	287	140	10	0.0714286	0.0348432	GO:0010466	GO:BP	negative regulation of peptidase activity	21118	4660		4
query_1	TRUE	0.0421691	9	139	3	0.0215827	0.333333	GO:0002246	GO:BP	wound healing involved in inflammatory response	21118	910		4
query_1	TRUE	0.0427802	2	102	2	0.0196078	1	GO:0071307	GO:BP	cellular response to vitamin K	21118	19394		4
query_1	TRUE	0.0434293	1023	145	20	0.137931	0.0195503	GO:0007417	GO:BP	central nervous system development	21118	3304		4
query_1	TRUE	0.0444625	12	103	3	0.0291262	0.25	GO:0048251	GO:BP	elastic fiber assembly	21118	14685		4
query_1	TRUE	0.0458773	29	125	4	0.032	0.137931	GO:0032967	GO:BP	positive regulation of collagen biosynthetic process	21118	9185		4
query_1	TRUE	0.046007	138	131	7	0.0534351	0.0507246	GO:0055007	GO:BP	cardiac muscle cell differentiation	21118	16785		4
query_1	TRUE	0.0463995	124	146	7	0.0479452	0.0564516	GO:0048640	GO:BP	negative regulation of developmental growth	21118	14986		4
query_1	TRUE	0.0466398	224	145	9	0.062069	0.0401786	GO:0009612	GO:BP	response to mechanical stimulus	21118	3997		4
query_1	TRUE	0.048276	1199	146	22	0.150685	0.0183486	GO:1901698	GO:BP	response to nitrogen compound	21118	24935		4
query_1	TRUE	0.0483028	225	145	9	0.062069	0.04	GO:0050920	GO:BP	regulation of chemotaxis	21118	15479		4
query_1	TRUE	0.0488442	9	146	3	0.0205479	0.333333	GO:0071493	GO:BP	cellular response to UV-B	21118	19570		4
query_1	TRUE	2.03216e-34	362	145	40	0.275862	0.110497	GO:0062023	GO:CC	collagen-containing extracellular matrix	21016	2679		4
query_1	TRUE	1.09e-31	490	145	42	0.289655	0.0857143	GO:0031012	GO:CC	extracellular matrix	21016	1199		4
query_1	TRUE	1.29049e-31	492	145	42	0.289655	0.0853659	GO:0030312	GO:CC	external encapsulating structure	21016	1094		4
query_1	TRUE	1.11885e-24	2711	147	73	0.496599	0.0269273	GO:0005576	GO:CC	extracellular region	21016	241		4
query_1	TRUE	1.4314e-19	1928	72	39	0.541667	0.0202282	GO:0005615	GO:CC	extracellular space	21016	278		4
query_1	TRUE	5.68188e-09	111	145	12	0.0827586	0.108108	GO:0005604	GO:CC	basement membrane	21016	268		4
query_1	TRUE	1.52182e-08	85	82	9	0.109756	0.105882	GO:0005581	GO:CC	collagen trimer	21016	245		4
query_1	TRUE	7.62021e-08	6817	145	84	0.57931	0.0123221	GO:0071944	GO:CC	cell periphery	21016	3132		4
query_1	TRUE	1.27621e-07	11	82	5	0.0609756	0.454545	GO:0005583	GO:CC	fibrillar collagen trimer	21016	247		4
query_1	TRUE	1.27621e-07	11	82	5	0.0609756	0.454545	GO:0098643	GO:CC	banded collagen fibril	21016	3593		4
query_1	TRUE	6.48447e-07	986	131	25	0.19084	0.025355	GO:0099512	GO:CC	supramolecular fiber	21016	3781		4
query_1	TRUE	7.48665e-07	993	131	25	0.19084	0.0251762	GO:0099081	GO:CC	supramolecular polymer	21016	3751		4
query_1	TRUE	2.31667e-06	18	82	5	0.0609756	0.277778	GO:0098644	GO:CC	complex of collagen trimers	21016	3594		4
query_1	TRUE	2.32419e-05	91	124	8	0.0645161	0.0879121	GO:0032432	GO:CC	actin filament bundle	21016	1528		4
query_1	TRUE	4.80823e-05	1296	133	26	0.195489	0.0200617	GO:0099080	GO:CC	supramolecular complex	21016	3750		4
query_1	TRUE	0.000161163	493	131	15	0.114504	0.030426	GO:0015629	GO:CC	actin cytoskeleton	21016	837		4
query_1	TRUE	0.000343547	122	131	8	0.0610687	0.0655738	GO:0005884	GO:CC	actin filament	21016	513		4
query_1	TRUE	0.000423713	806	124	18	0.145161	0.0223325	GO:0044297	GO:CC	cell body	21016	2306		4
query_1	TRUE	0.00130826	93	145	7	0.0482759	0.0752688	GO:0031594	GO:CC	neuromuscular junction	21016	1385		4
query_1	TRUE	0.00335665	184	16	4	0.25	0.0217391	GO:0005925	GO:CC	focal adhesion	21016	550		4
query_1	TRUE	0.00422076	195	16	4	0.25	0.0205128	GO:0030055	GO:CC	cell-substrate junction	21016	1027		4
query_1	TRUE	0.00529543	2	82	2	0.0243902	1	GO:0005584	GO:CC	collagen type I trimer	21016	248		4
query_1	TRUE	0.00624476	13	85	3	0.0352941	0.230769	GO:0001527	GO:CC	microfibril	21016	160		4
query_1	TRUE	0.00762595	717	124	15	0.120968	0.0209205	GO:0043025	GO:CC	neuronal cell body	21016	2096		4
query_1	TRUE	0.0108829	82	16	3	0.1875	0.0365854	GO:0001725	GO:CC	stress fiber	21016	184		4
query_1	TRUE	0.0108829	82	16	3	0.1875	0.0365854	GO:0097517	GO:CC	contractile actin filament bundle	21016	3391		4
query_1	TRUE	0.0131644	2	129	2	0.0155039	1	GO:0002133	GO:CC	polycystin complex	21016	205		4
query_1	TRUE	0.0148666	91	16	3	0.1875	0.032967	GO:0042641	GO:CC	actomyosin	21016	2061		4
query_1	TRUE	0.0192116	4	64	2	0.03125	0.5	GO:0005588	GO:CC	collagen type V trimer	21016	252		4
query_1	TRUE	0.0269294	37	129	4	0.0310078	0.108108	GO:0031941	GO:CC	filamentous actin	21016	1436		4
query_1	TRUE	2.41855e-23	136	85	20	0.235294	0.147059	GO:0005201	GO:MF	extracellular matrix structural constituent	20802	1697		4
query_1	TRUE	4.63802e-17	612	85	26	0.305882	0.0424837	GO:0005198	GO:MF	structural molecule activity	20802	1694		4
query_1	TRUE	4.57082e-10	35	82	8	0.097561	0.228571	GO:0030020	GO:MF	extracellular matrix structural constituent conferring tensile strength	20802	4727		4
query_1	TRUE	4.34306e-09	132	145	13	0.0896552	0.0984848	GO:0005178	GO:MF	integrin binding	20802	1677		4
query_1	TRUE	1.98405e-08	10189	147	111	0.755102	0.0108941	GO:0005515	GO:MF	protein binding	20802	1879		4
query_1	TRUE	4.14764e-08	272	145	16	0.110345	0.0588235	GO:0050839	GO:MF	cell adhesion molecule binding	20802	9081		4
query_1	TRUE	8.29363e-08	203	145	14	0.0965517	0.0689655	GO:0005539	GO:MF	glycosaminoglycan binding	20802	1899		4
query_1	TRUE	3.75119e-06	148	145	11	0.0758621	0.0743243	GO:0008201	GO:MF	heparin binding	20802	2039		4
query_1	TRUE	9.00413e-06	1624	145	33	0.227586	0.0203202	GO:0005102	GO:MF	signaling receptor binding	20802	1606		4
query_1	TRUE	1.04695e-05	710	144	21	0.145833	0.0295775	GO:0005509	GO:MF	calcium ion binding	20802	1877		4
query_1	TRUE	1.24503e-05	1464	146	31	0.212329	0.0211749	GO:0044877	GO:MF	protein-containing complex binding	20802	7129		4
query_1	TRUE	1.46853e-05	31	126	6	0.047619	0.193548	GO:0001968	GO:MF	fibronectin binding	20802	362		4
query_1	TRUE	2.75022e-05	147	104	9	0.0865385	0.0612245	GO:0019838	GO:MF	growth factor binding	20802	4592		4
query_1	TRUE	6.39343e-05	148	82	8	0.097561	0.0540541	GO:0002020	GO:MF	protease binding	20802	364		4
query_1	TRUE	0.000127746	256	145	12	0.0827586	0.046875	GO:1901681	GO:MF	sulfur compound binding	20802	11970		4
query_1	TRUE	0.000294354	70	48	5	0.104167	0.0714286	GO:0005518	GO:MF	collagen binding	20802	1882		4
query_1	TRUE	0.000636434	57	126	6	0.047619	0.105263	GO:0050840	GO:MF	extracellular matrix binding	20802	9082		4
query_1	TRUE	0.00117657	443	123	13	0.105691	0.0293454	GO:0003779	GO:MF	actin binding	20802	468		4
query_1	TRUE	0.00248025	14895	133	117	0.879699	0.00785498	GO:0005488	GO:MF	binding	20802	1862		4
query_1	TRUE	0.00443968	2140	132	31	0.234848	0.014486	GO:0042802	GO:MF	identical protein binding	20802	6689		4
query_1	TRUE	0.00470518	255	140	10	0.0714286	0.0392157	GO:0061134	GO:MF	peptidase regulator activity	20802	9610		4
query_1	TRUE	0.00575596	989	129	19	0.147287	0.0192113	GO:0008092	GO:MF	cytoskeletal protein binding	20802	1959		4
query_1	TRUE	0.0065255	12	82	3	0.0365854	0.25	GO:0048407	GO:MF	platelet-derived growth factor binding	20802	8403		4
query_1	TRUE	0.00693164	509	145	14	0.0965517	0.0275049	GO:0048018	GO:MF	receptor ligand activity	20802	8371		4
query_1	TRUE	0.00762879	4138	146	51	0.349315	0.0123248	GO:0043169	GO:MF	cation binding	20802	6776		4
query_1	TRUE	0.00772947	514	145	14	0.0965517	0.0272374	GO:0030546	GO:MF	signaling receptor activator activity	20802	4875		4
query_1	TRUE	0.00883287	4043	146	50	0.342466	0.0123671	GO:0046872	GO:MF	metal ion binding	20802	7329		4
query_1	TRUE	0.00898348	5	28	2	0.0714286	0.4	GO:0004720	GO:MF	protein-lysine 6-oxidase activity	20802	1289		4
query_1	TRUE	0.0139292	9	145	3	0.0206897	0.333333	GO:0035374	GO:MF	chondroitin sulfate binding	20802	6293		4
query_1	TRUE	0.0365329	85	105	5	0.047619	0.0588235	GO:0046332	GO:MF	SMAD binding	20802	7247		4
query_1	TRUE	0.0427015	3	110	2	0.0181818	0.666667	GO:0005519	GO:MF	cytoskeletal regulatory protein binding	20802	1883		4
query_1	TRUE	0.0442355	2164	146	31	0.212329	0.0143253	GO:0019899	GO:MF	enzyme binding	20802	4618		4
query_1	TRUE	0.0465002	65	28	3	0.107143	0.0461538	GO:0005507	GO:MF	copper ion binding	20802	1875		4
query_1	TRUE	4.13912e-06	38	129	11	0.0852713	0.289474	HP:0004944	HP	Dilatation of the cerebral artery	4645	3399		4
query_1	TRUE	0.000991433	62	129	11	0.0852713	0.177419	HP:0009145	HP	Abnormal cerebral artery morphology	4645	5729		4
query_1	TRUE	0.00112603	31	122	8	0.0655738	0.258065	HP:0002647	HP	Aortic dissection	4645	1927		4
query_1	TRUE	0.00373109	17	122	6	0.0491803	0.352941	HP:0012499	HP	Descending aortic dissection	4645	8927		4
query_1	TRUE	0.00403753	71	129	11	0.0852713	0.15493	HP:0002616	HP	Aortic root aneurysm	4645	1902		4
query_1	TRUE	0.00698333	35	136	8	0.0588235	0.228571	HP:0000977	HP	Soft skin	4645	768		4
query_1	TRUE	0.00787802	8	82	4	0.0487805	0.5	HP:0025019	HP	Arterial rupture	4645	9516		4
query_1	TRUE	0.0105506	11	136	5	0.0367647	0.454545	HP:0001027	HP	Soft, doughy skin	4645	804		4
query_1	TRUE	0.0150059	21	122	6	0.0491803	0.285714	HP:0004933	HP	Ascending aortic dissection	4645	3389		4
query_1	TRUE	0.0150059	21	122	6	0.0491803	0.285714	HP:0031784	HP	Abnormal ascending aorta morphology	4645	11798		4
query_1	TRUE	0.0265468	10	85	4	0.0470588	0.4	HP:0003179	HP	Protrusio acetabuli	4645	2304		4
query_1	TRUE	0.0270625	86	129	11	0.0852713	0.127907	HP:0001634	HP	Mitral valve prolapse	4645	1194		4
query_1	TRUE	0.0275664	4	82	3	0.0365854	0.75	HP:0030009	HP	Cervical insufficiency	4645	10112		4
query_1	TRUE	0.0307294	4	85	3	0.0352941	0.75	HP:0004872	HP	Incisional hernia	4645	3347		4
query_1	TRUE	0.000540552	108	82	8	0.097561	0.0740741	KEGG:04974	KEGG	Protein digestion and absorption	8790	383		4
query_1	TRUE	0.00226039	88	89	7	0.0786517	0.0795455	KEGG:04512	KEGG	ECM-receptor interaction	8790	294		4
query_1	TRUE	0.00470264	107	82	7	0.0853659	0.0654206	KEGG:05146	KEGG	Amoebiasis	8790	416		4
query_1	TRUE	0.00507673	101	119	8	0.0672269	0.0792079	KEGG:04933	KEGG	AGE-RAGE signaling pathway in diabetic complications	8790	369		4
query_1	TRUE	0.00489516	53	122	7	0.057377	0.132075	MIRNA:mmu-miR-29b-3p	MIRNA	mmu-miR-29b-3p	7131	314		4
query_1	TRUE	0.0255372	48	122	6	0.0491803	0.125	MIRNA:mmu-miR-29a-3p	MIRNA	mmu-miR-29a-3p	7131	310		4
query_1	TRUE	3.58015e-14	258	122	27	0.221311	0.104651	REAC:R-MMU-1474244	REAC	Extracellular matrix organization	8631	452		4
query_1	TRUE	3.88826e-09	88	98	13	0.132653	0.147727	REAC:R-MMU-1474290	REAC	Collagen formation	8631	301		4
query_1	TRUE	4.15422e-08	59	82	10	0.121951	0.169492	REAC:R-MMU-1650814	REAC	Collagen biosynthesis and modifying enzymes	8631	298		4
query_1	TRUE	4.16405e-07	62	98	10	0.102041	0.16129	REAC:R-MMU-2022090	REAC	Assembly of collagen fibrils and other multimeric structures	8631	131		4
query_1	TRUE	4.21542e-07	37	122	9	0.0737705	0.243243	REAC:R-MMU-1566948	REAC	Elastic fibre formation	8631	423		4
query_1	TRUE	5.13992e-07	38	82	8	0.097561	0.210526	REAC:R-MMU-8948216	REAC	Collagen chain trimerization	8631	299		4
query_1	TRUE	7.96006e-07	40	82	8	0.097561	0.2	REAC:R-MMU-3000178	REAC	ECM proteoglycans	8631	402		4
query_1	TRUE	3.74725e-06	66	85	9	0.105882	0.136364	REAC:R-MMU-216083	REAC	Integrin cell surface interactions	8631	675		4
query_1	TRUE	3.41455e-05	26	82	6	0.0731707	0.230769	REAC:R-MMU-8874081	REAC	MET activates PTK2 signaling	8631	776		4
query_1	TRUE	5.31745e-05	31	122	7	0.057377	0.225806	REAC:R-MMU-2129379	REAC	Molecules associated with elastic fibres	8631	852		4
query_1	TRUE	0.000154775	131	85	10	0.117647	0.0763359	REAC:R-MMU-1474228	REAC	Degradation of the extracellular matrix	8631	364		4
query_1	TRUE	0.000188114	54	82	7	0.0853659	0.12963	REAC:R-MMU-1442490	REAC	Collagen degradation	8631	300		4
query_1	TRUE	0.000267817	36	82	6	0.0731707	0.166667	REAC:R-MMU-8875878	REAC	MET promotes cell motility	8631	782		4
query_1	TRUE	0.00139717	33	119	6	0.0504202	0.181818	REAC:R-MMU-3000171	REAC	Non-integrin membrane-ECM interactions	8631	921		4
query_1	TRUE	0.00280479	109	140	10	0.0714286	0.0917431	REAC:R-MMU-114608	REAC	Platelet degranulation	8631	1043		4
query_1	TRUE	0.00356741	16	82	4	0.0487805	0.25	REAC:R-MMU-2243919	REAC	Crosslinking of collagen fibrils	8631	319		4
query_1	TRUE	0.00386575	113	140	10	0.0714286	0.0884956	REAC:R-MMU-76005	REAC	Response to elevated platelet cytosolic Ca2+	8631	1278		4
query_1	TRUE	0.00511966	114	114	9	0.0789474	0.0789474	REAC:R-MMU-381426	REAC	Regulation of Insulin-like Growth Factor (IGF) transport and uptake by Insulin-like Growth Factor Binding Proteins (IGFBPs)	8631	1220		4
query_1	TRUE	0.0151149	71	82	6	0.0731707	0.084507	REAC:R-MMU-6806834	REAC	Signaling by MET	8631	1377		4
query_1	TRUE	0.0240179	108	114	8	0.0701754	0.0740741	REAC:R-MMU-8957275	REAC	Post-translational protein phosphorylation	8631	1054		4
query_1	TRUE	0.0306845	235	140	13	0.0928571	0.0553191	REAC:R-MMU-76002	REAC	Platelet activation, signaling and aggregation	8631	1041		4
query_1	TRUE	0.000297972	14821	146	126	0.863014	0.00850145	TF:M00716	TF	Factor: ZF5; motif: GSGCGCGR	21836	3784		4
query_1	TRUE	0.00219566	7250	134	71	0.529851	0.0097931	TF:M08867	TF	Factor: AP2; motif: GCCYGSGGSN	21836	116		4
query_1	TRUE	0.00254755	9522	137	87	0.635036	0.00913674	TF:M02835	TF	Factor: Zic1; motif: NNCCCCCGGGGGGG	21836	4080		4
query_1	TRUE	0.00696183	10752	133	91	0.684211	0.00846354	TF:M10375	TF	Factor: Sp1; motif: GGNGGGGGNGGGGGMGGGGCNGGG	21836	3196		4
query_1	TRUE	0.00711347	16009	147	130	0.884354	0.00812043	TF:M04662	TF	Factor: FOXN4; motif: NNWANNCGWMCGCGTCNNNNMT	21836	1142		4
query_1	TRUE	0.0123188	9341	143	87	0.608392	0.00931378	TF:M08995_1	TF	Factor: CTCF; motif: NAGGGGGCGCNNKNNNN; match class: 1	21836	609		4
query_1	TRUE	0.0146799	18716	147	142	0.965986	0.00758709	TF:M00378	TF	Factor: Pax-4; motif: NNNNNYCACCCB	21836	2596		4
query_1	TRUE	0.0151134	14310	143	117	0.818182	0.0081761	TF:M08995	TF	Factor: CTCF; motif: NAGGGGGCGCNNKNNNN	21836	608		4
query_1	TRUE	0.0204453	8628	111	66	0.594595	0.00764951	TF:M00947	TF	Factor: CP2/LBP-1c/LSF; motif: GCTGGNTNGNNCYNG	21836	530		4
query_1	TRUE	0.0217038	6174	129	59	0.457364	0.0095562	TF:M01857	TF	Factor: AP-2alpha; motif: NGCCYSNNGSN	21836	98		4
query_1	TRUE	0.02257	4958	147	56	0.380952	0.0112949	TF:M10175	TF	Factor: AP-2alpha; motif: NNNSCCTGRGGC	21836	3590		4
query_1	TRUE	0.0246972	14458	144	118	0.819444	0.00816157	TF:M00378_1	TF	Factor: Pax-4; motif: NNNNNYCACCCB; match class: 1	21836	2597		4
query_1	TRUE	0.0249779	7106	134	67	0.5	0.00942865	TF:M03811	TF	Factor: AP-2gamma; motif: GCCYNCRGSN	21836	110		4
query_1	TRUE	0.0277623	2417	147	34	0.231293	0.014067	TF:M01587	TF	Factor: FPM315; motif: SRGGGAGGAGGN	21836	1182		4
query_1	TRUE	0.0295284	4157	65	27	0.415385	0.00649507	TF:M07260_1	TF	Factor: Ikaros; motif: TGGGAGN; match class: 1	21836	1685		4
query_1	TRUE	0.0311643	5833	137	59	0.430657	0.0101149	TF:M03876_1	TF	Factor: Kaiso; motif: GCMGGGRGCRGS; match class: 1	21836	1801		4
query_1	TRUE	0.0326708	12950	147	111	0.755102	0.00857143	TF:M07040	TF	Factor: GKLF; motif: NNRRGRRNGNSNNN	21836	1334		4
query_1	TRUE	0.0357328	3682	143	44	0.307692	0.01195	TF:M07602_1	TF	Factor: CP2; motif: NNNNCCAGNCNN; match class: 1	21836	533		4
query_1	TRUE	0.0401982	10391	123	81	0.658537	0.00779521	TF:M00803	TF	Factor: E2F; motif: GGCGSG	21836	768		4
query_1	TRUE	0.00743155	30	82	5	0.0609756	0.166667	WP:WP458	WP	Inflammatory Response Pathway	4526	51		4
query_1	TRUE	9.05426e-37	1562	63	47	0.746032	0.0300896	GO:0051707	GO:BP	response to other organism	21118	16102		5
query_1	TRUE	9.29276e-37	1688	63	48	0.761905	0.028436	GO:0044419	GO:BP	biological process involved in interspecies interaction between organisms	21118	12824		5
query_1	TRUE	9.89839e-37	1565	63	47	0.746032	0.0300319	GO:0043207	GO:BP	response to external biotic stimulus	21118	12235		5
query_1	TRUE	2.84543e-36	1601	63	47	0.746032	0.0293567	GO:0009607	GO:BP	response to biotic stimulus	21118	3992		5
query_1	TRUE	5.5247e-35	1140	63	42	0.666667	0.0368421	GO:0098542	GO:BP	defense response to other organism	21118	22049		5
query_1	TRUE	1.49796e-34	866	82	43	0.52439	0.0496536	GO:0045087	GO:BP	innate immune response	21118	13159		5
query_1	TRUE	1.70363e-33	1705	63	46	0.730159	0.0269795	GO:0006952	GO:BP	defense response	21118	2898		5
query_1	TRUE	1.43153e-31	59	63	19	0.301587	0.322034	GO:0035456	GO:BP	response to interferon-beta	21118	10430		5
query_1	TRUE	1.82117e-27	2807	89	59	0.662921	0.0210189	GO:0002376	GO:BP	immune system process	21118	1038		5
query_1	TRUE	3.58457e-27	1857	64	43	0.671875	0.0231556	GO:0006955	GO:BP	immune response	21118	2901		5
query_1	TRUE	2.25825e-26	48	63	16	0.253968	0.333333	GO:0035458	GO:BP	cellular response to interferon-beta	21118	10432		5
query_1	TRUE	2.5171e-26	935	63	34	0.539683	0.0363636	GO:0034097	GO:BP	response to cytokine	21118	9696		5
query_1	TRUE	4.07509e-26	333	61	25	0.409836	0.0750751	GO:0009615	GO:BP	response to virus	21118	3999		5
query_1	TRUE	2.12354e-24	2912	63	47	0.746032	0.0161401	GO:0009605	GO:BP	response to external stimulus	21118	3990		5
query_1	TRUE	1.51311e-22	301	88	25	0.284091	0.0830565	GO:0002831	GO:BP	regulation of response to biotic stimulus	21118	1474		5
query_1	TRUE	4.64182e-22	257	61	21	0.344262	0.0817121	GO:0140546	GO:BP	defense response to symbiont	21118	23186		5
query_1	TRUE	4.64182e-22	257	61	21	0.344262	0.0817121	GO:0051607	GO:BP	defense response to virus	21118	16015		5
query_1	TRUE	2.53085e-21	185	88	21	0.238636	0.113514	GO:0045088	GO:BP	regulation of innate immune response	21118	13160		5
query_1	TRUE	3.79051e-21	822	63	29	0.460317	0.0352798	GO:0071345	GO:BP	cellular response to cytokine stimulus	21118	19430		5
query_1	TRUE	2.67344e-19	3817	89	58	0.651685	0.0151952	GO:0006950	GO:BP	response to stress	21118	2897		5
query_1	TRUE	2.07301e-16	811	88	29	0.329545	0.0357583	GO:0050776	GO:BP	regulation of immune response	21118	15359		5
query_1	TRUE	1.18706e-15	575	88	25	0.284091	0.0434783	GO:0031347	GO:BP	regulation of defense response	21118	8304		5
query_1	TRUE	2.11806e-15	115	88	15	0.170455	0.130435	GO:0045089	GO:BP	positive regulation of innate immune response	21118	13161		5
query_1	TRUE	6.43595e-15	155	88	16	0.181818	0.103226	GO:0002833	GO:BP	positive regulation of response to biotic stimulus	21118	1476		5
query_1	TRUE	6.06161e-13	902	89	27	0.303371	0.0299335	GO:0009617	GO:BP	response to bacterium	21118	4001		5
query_1	TRUE	6.90069e-13	3418	63	39	0.619048	0.0114102	GO:0010033	GO:BP	response to organic substance	21118	4320		5
query_1	TRUE	7.14801e-13	2453	63	34	0.539683	0.0138606	GO:0071310	GO:BP	cellular response to organic substance	21118	19397		5
query_1	TRUE	1.30224e-12	1406	89	32	0.359551	0.0227596	GO:0002682	GO:BP	regulation of immune system process	21118	1332		5
query_1	TRUE	8.0704e-12	28	55	8	0.145455	0.285714	GO:0035455	GO:BP	response to interferon-alpha	21118	10429		5
query_1	TRUE	1.42506e-11	3097	63	36	0.571429	0.0116242	GO:0070887	GO:BP	cellular response to chemical stimulus	21118	19167		5
query_1	TRUE	4.44735e-11	904	88	25	0.284091	0.0276549	GO:0032101	GO:BP	regulation of response to external stimulus	21118	8566		5
query_1	TRUE	1.18108e-10	166	80	13	0.1625	0.0783133	GO:0050792	GO:BP	regulation of viral process	21118	15369		5
query_1	TRUE	1.71948e-10	1254	88	28	0.318182	0.0223285	GO:0080134	GO:BP	regulation of response to stress	21118	20932		5
query_1	TRUE	2.13957e-10	132	60	11	0.183333	0.0833333	GO:0060759	GO:BP	regulation of response to cytokine stimulus	21118	17564		5
query_1	TRUE	3.73107e-10	256	88	15	0.170455	0.0585938	GO:0031349	GO:BP	positive regulation of defense response	21118	8306		5
query_1	TRUE	4.54009e-10	56	24	7	0.291667	0.125	GO:0060760	GO:BP	positive regulation of response to cytokine stimulus	21118	17565		5
query_1	TRUE	8.35041e-10	143	45	10	0.222222	0.0699301	GO:0034341	GO:BP	response to interferon-gamma	21118	9881		5
query_1	TRUE	8.43119e-10	149	80	12	0.15	0.0805369	GO:1903900	GO:BP	regulation of viral life cycle	21118	26887		5
query_1	TRUE	3.31459e-09	90	80	10	0.125	0.111111	GO:0048525	GO:BP	negative regulation of viral process	21118	14892		5
query_1	TRUE	3.83296e-09	9950	64	57	0.890625	0.00572864	GO:0050896	GO:BP	response to stimulus	21118	15456		5
query_1	TRUE	4.29667e-09	38	84	8	0.0952381	0.210526	GO:0002483	GO:BP	antigen processing and presentation of endogenous peptide antigen	21118	1138		5
query_1	TRUE	5.38818e-09	39	84	8	0.0952381	0.205128	GO:0019883	GO:BP	antigen processing and presentation of endogenous antigen	21118	7018		5
query_1	TRUE	6.43141e-09	64	82	9	0.109756	0.140625	GO:0045824	GO:BP	negative regulation of innate immune response	21118	13584		5
query_1	TRUE	1.15745e-08	606	88	19	0.215909	0.0313531	GO:0050778	GO:BP	positive regulation of immune response	21118	15361		5
query_1	TRUE	2.1325e-08	335	89	15	0.168539	0.0447761	GO:0016032	GO:BP	viral process	21118	5659		5
query_1	TRUE	2.1473e-08	404	88	16	0.181818	0.039604	GO:0032103	GO:BP	positive regulation of response to external stimulus	21118	8568		5
query_1	TRUE	2.90376e-08	724	88	20	0.227273	0.0276243	GO:0001817	GO:BP	regulation of cytokine production	21118	595		5
query_1	TRUE	3.45182e-08	731	88	20	0.227273	0.0273598	GO:0001816	GO:BP	cytokine production	21118	594		5
query_1	TRUE	4.61833e-08	119	36	8	0.222222	0.0672269	GO:0071346	GO:BP	cellular response to interferon-gamma	21118	19431		5
query_1	TRUE	4.7573e-08	110	85	10	0.117647	0.0909091	GO:0019882	GO:BP	antigen processing and presentation	21118	7017		5
query_1	TRUE	5.55965e-08	49	4	4	1	0.0816327	GO:0001961	GO:BP	positive regulation of cytokine-mediated signaling pathway	21118	695		5
query_1	TRUE	1.11085e-07	46	60	7	0.116667	0.152174	GO:0060337	GO:BP	type I interferon signaling pathway	21118	17162		5
query_1	TRUE	1.23763e-07	121	60	9	0.15	0.0743802	GO:0001959	GO:BP	regulation of cytokine-mediated signaling pathway	21118	693		5
query_1	TRUE	1.52139e-07	48	60	7	0.116667	0.145833	GO:0071357	GO:BP	cellular response to type I interferon	21118	19442		5
query_1	TRUE	1.55855e-07	20	77	6	0.0779221	0.3	GO:0060333	GO:BP	interferon-gamma-mediated signaling pathway	21118	17158		5
query_1	TRUE	1.93893e-07	7	4	3	0.75	0.428571	GO:0060332	GO:BP	positive regulation of response to interferon-gamma	21118	17157		5
query_1	TRUE	1.93893e-07	7	4	3	0.75	0.428571	GO:0060335	GO:BP	positive regulation of interferon-gamma-mediated signaling pathway	21118	17160		5
query_1	TRUE	2.46971e-07	5544	63	41	0.650794	0.00739538	GO:0042221	GO:BP	response to chemical	21118	11657		5
query_1	TRUE	2.95965e-07	419	60	13	0.216667	0.0310263	GO:0019221	GO:BP	cytokine-mediated signaling pathway	21118	6495		5
query_1	TRUE	3.01092e-07	97	82	9	0.109756	0.0927835	GO:0002832	GO:BP	negative regulation of response to biotic stimulus	21118	1475		5
query_1	TRUE	3.15021e-07	53	60	7	0.116667	0.132075	GO:0034340	GO:BP	response to type I interferon	21118	9880		5
query_1	TRUE	3.25298e-07	247	80	12	0.15	0.048583	GO:0019058	GO:BP	viral life cycle	21118	6440		5
query_1	TRUE	3.57786e-07	64	84	8	0.0952381	0.125	GO:0048002	GO:BP	antigen processing and presentation of peptide antigen	21118	14527		5
query_1	TRUE	4.25141e-07	14	55	5	0.0909091	0.357143	GO:0035457	GO:BP	cellular response to interferon-alpha	21118	10431		5
query_1	TRUE	4.75937e-07	10	84	5	0.0595238	0.5	GO:0019885	GO:BP	antigen processing and presentation of endogenous peptide antigen via MHC class I	21118	7020		5
query_1	TRUE	5.0908e-07	22	84	6	0.0714286	0.272727	GO:0002474	GO:BP	antigen processing and presentation of peptide antigen via MHC class I	21118	1129		5
query_1	TRUE	6.07307e-07	947	89	21	0.235955	0.0221753	GO:0002684	GO:BP	positive regulation of immune system process	21118	1334		5
query_1	TRUE	6.1354e-07	3851	82	40	0.487805	0.0103869	GO:0048583	GO:BP	regulation of response to stimulus	21118	14940		5
query_1	TRUE	9.42326e-07	158	80	10	0.125	0.0632911	GO:0002221	GO:BP	pattern recognition receptor signaling pathway	21118	887		5
query_1	TRUE	1.25777e-06	44	88	7	0.0795455	0.159091	GO:0002218	GO:BP	activation of innate immune response	21118	885		5
query_1	TRUE	1.47463e-06	27	80	6	0.075	0.222222	GO:0032647	GO:BP	regulation of interferon-alpha production	21118	8920		5
query_1	TRUE	1.47463e-06	27	80	6	0.075	0.222222	GO:0032607	GO:BP	interferon-alpha production	21118	8880		5
query_1	TRUE	1.60688e-06	462	88	15	0.170455	0.0324675	GO:0001819	GO:BP	positive regulation of cytokine production	21118	597		5
query_1	TRUE	2.5199e-06	15	4	3	0.75	0.2	GO:0060330	GO:BP	regulation of response to interferon-gamma	21118	17155		5
query_1	TRUE	2.5199e-06	15	4	3	0.75	0.2	GO:0060334	GO:BP	regulation of interferon-gamma-mediated signaling pathway	21118	17159		5
query_1	TRUE	2.71116e-06	28	85	6	0.0705882	0.214286	GO:0019884	GO:BP	antigen processing and presentation of exogenous antigen	21118	7019		5
query_1	TRUE	2.85686e-06	54	80	7	0.0875	0.12963	GO:0045071	GO:BP	negative regulation of viral genome replication	21118	13158		5
query_1	TRUE	2.91255e-06	2198	82	29	0.353659	0.0131938	GO:0048584	GO:BP	positive regulation of response to stimulus	21118	14941		5
query_1	TRUE	3.59962e-06	256	75	11	0.146667	0.0429688	GO:0044403	GO:BP	biological process involved in symbiotic interaction	21118	12812		5
query_1	TRUE	4.21439e-06	31	82	6	0.0731707	0.193548	GO:0002428	GO:BP	antigen processing and presentation of peptide antigen via MHC class Ib	21118	1083		5
query_1	TRUE	6.30056e-06	33	82	6	0.0731707	0.181818	GO:0002475	GO:BP	antigen processing and presentation via MHC class Ib	21118	1130		5
query_1	TRUE	2.408e-05	33	48	5	0.104167	0.151515	GO:0042832	GO:BP	defense response to protozoan	21118	12018		5
query_1	TRUE	2.42561e-05	71	82	7	0.0853659	0.0985915	GO:0001910	GO:BP	regulation of leukocyte mediated cytotoxicity	21118	652		5
query_1	TRUE	2.96657e-05	220	82	10	0.121951	0.0454545	GO:0002703	GO:BP	regulation of leukocyte mediated immunity	21118	1353		5
query_1	TRUE	3.55395e-05	8351	63	47	0.746032	0.00562807	GO:0051716	GO:BP	cellular response to stimulus	21118	16110		5
query_1	TRUE	3.74056e-05	22	80	5	0.0625	0.227273	GO:0032727	GO:BP	positive regulation of interferon-alpha production	21118	9000		5
query_1	TRUE	3.8055e-05	36	48	5	0.104167	0.138889	GO:0001562	GO:BP	response to protozoan	21118	469		5
query_1	TRUE	3.87869e-05	48	75	6	0.08	0.125	GO:0046596	GO:BP	regulation of viral entry into host cell	21118	14267		5
query_1	TRUE	4.7907e-05	22	84	5	0.0595238	0.227273	GO:0002478	GO:BP	antigen processing and presentation of exogenous peptide antigen	21118	1133		5
query_1	TRUE	5.44963e-05	31	60	5	0.0833333	0.16129	GO:0060338	GO:BP	regulation of type I interferon-mediated signaling pathway	21118	17163		5
query_1	TRUE	5.63406e-05	82	80	7	0.0875	0.0853659	GO:0045069	GO:BP	regulation of viral genome replication	21118	13156		5
query_1	TRUE	6.58521e-05	178	82	9	0.109756	0.0505618	GO:0050777	GO:BP	negative regulation of immune response	21118	15360		5
query_1	TRUE	7.15525e-05	53	75	6	0.08	0.113208	GO:0052372	GO:BP	modulation by symbiont of entry into host	21118	16570		5
query_1	TRUE	0.000149679	92	82	7	0.0853659	0.076087	GO:0031341	GO:BP	regulation of cell killing	21118	8298		5
query_1	TRUE	0.000223923	30	82	5	0.0609756	0.166667	GO:0002476	GO:BP	antigen processing and presentation of endogenous peptide antigen via MHC class Ib	21118	1131		5
query_1	TRUE	0.00027545	165	75	8	0.106667	0.0484848	GO:0051701	GO:BP	biological process involved in interaction with host	21118	16097		5
query_1	TRUE	0.000398345	158	82	8	0.097561	0.0506329	GO:0002706	GO:BP	regulation of lymphocyte mediated immunity	21118	1356		5
query_1	TRUE	0.000398631	106	82	7	0.0853659	0.0660377	GO:0001909	GO:BP	leukocyte mediated cytotoxicity	21118	651		5
query_1	TRUE	0.000490259	112	80	7	0.0875	0.0625	GO:0019079	GO:BP	viral genome replication	21118	6458		5
query_1	TRUE	0.000567895	229	82	9	0.109756	0.0393013	GO:0031348	GO:BP	negative regulation of defense response	21118	8305		5
query_1	TRUE	0.00108155	83	75	6	0.08	0.0722892	GO:0043903	GO:BP	regulation of biological process involved in symbiotic interaction	21118	12543		5
query_1	TRUE	0.00113883	42	80	5	0.0625	0.119048	GO:0050691	GO:BP	regulation of defense response to virus by host	21118	15319		5
query_1	TRUE	0.00122806	7	4	2	0.5	0.285714	GO:1901098	GO:BP	positive regulation of autophagosome maturation	21118	24393		5
query_1	TRUE	0.00151772	422	82	11	0.134146	0.0260664	GO:0002683	GO:BP	negative regulation of immune system process	21118	1333		5
query_1	TRUE	0.00158821	63	24	4	0.166667	0.0634921	GO:0098586	GO:BP	cellular response to virus	21118	22056		5
query_1	TRUE	0.00163731	8	4	2	0.5	0.25	GO:0075044	GO:BP	positive regulation by symbiont of host autophagy	21118	20571		5
query_1	TRUE	0.00163731	8	4	2	0.5	0.25	GO:0075071	GO:BP	modulation by symbiont of host autophagy	21118	20592		5
query_1	TRUE	0.00166261	339	82	10	0.121951	0.0294985	GO:0002697	GO:BP	regulation of immune effector process	21118	1347		5
query_1	TRUE	0.00170171	19	82	4	0.0487805	0.210526	GO:0045953	GO:BP	negative regulation of natural killer cell mediated cytotoxicity	21118	13703		5
query_1	TRUE	0.00183021	85	80	6	0.075	0.0705882	GO:0032606	GO:BP	type I interferon production	21118	8879		5
query_1	TRUE	0.00183021	85	80	6	0.075	0.0705882	GO:0032479	GO:BP	regulation of type I interferon production	21118	8810		5
query_1	TRUE	0.00205167	46	82	5	0.0609756	0.108696	GO:0002711	GO:BP	positive regulation of T cell mediated immunity	21118	1361		5
query_1	TRUE	0.00212085	20	82	4	0.0487805	0.2	GO:0001916	GO:BP	positive regulation of T cell mediated cytotoxicity	21118	658		5
query_1	TRUE	0.00212085	20	82	4	0.0487805	0.2	GO:0002716	GO:BP	negative regulation of natural killer cell mediated immunity	21118	1366		5
query_1	TRUE	0.0022867	27	61	4	0.0655738	0.148148	GO:1903901	GO:BP	negative regulation of viral life cycle	21118	26888		5
query_1	TRUE	0.00308919	31	57	4	0.0701754	0.129032	GO:0002230	GO:BP	positive regulation of defense response to virus by host	21118	895		5
query_1	TRUE	0.0031832	22	82	4	0.0487805	0.181818	GO:0001911	GO:BP	negative regulation of leukocyte mediated cytotoxicity	21118	653		5
query_1	TRUE	0.00382692	464	82	11	0.134146	0.0237069	GO:0002443	GO:BP	leukocyte mediated immunity	21118	1098		5
query_1	TRUE	0.00387393	103	75	6	0.08	0.0582524	GO:0046718	GO:BP	viral entry into host cell	21118	14363		5
query_1	TRUE	0.00424543	7	82	3	0.0365854	0.428571	GO:0042270	GO:BP	protection from natural killer cell mediated cytotoxicity	21118	11679		5
query_1	TRUE	0.00448146	55	80	5	0.0625	0.0909091	GO:0032648	GO:BP	regulation of interferon-beta production	21118	8921		5
query_1	TRUE	0.00448146	55	80	5	0.0625	0.0909091	GO:0032608	GO:BP	interferon-beta production	21118	8881		5
query_1	TRUE	0.00455965	13	4	2	0.5	0.153846	GO:1901096	GO:BP	regulation of autophagosome maturation	21118	24391		5
query_1	TRUE	0.00470556	683	82	13	0.158537	0.0190337	GO:0002252	GO:BP	immune effector process	21118	916		5
query_1	TRUE	0.00484192	107	75	6	0.08	0.0560748	GO:0044409	GO:BP	entry into host	21118	12817		5
query_1	TRUE	0.00490628	56	80	5	0.0625	0.0892857	GO:0032481	GO:BP	positive regulation of type I interferon production	21118	8812		5
query_1	TRUE	0.00554625	56	82	5	0.0609756	0.0892857	GO:0002704	GO:BP	negative regulation of leukocyte mediated immunity	21118	1354		5
query_1	TRUE	0.00642921	26	82	4	0.0487805	0.153846	GO:0031342	GO:BP	negative regulation of cell killing	21118	8299		5
query_1	TRUE	0.00661568	17	36	3	0.0833333	0.176471	GO:0044406	GO:BP	adhesion of symbiont to host	21118	12814		5
query_1	TRUE	0.00701351	16	4	2	0.5	0.125	GO:0044068	GO:BP	modulation by symbiont of host cellular process	21118	12652		5
query_1	TRUE	0.00728535	8	84	3	0.0357143	0.375	GO:0042590	GO:BP	antigen processing and presentation of exogenous peptide antigen via MHC class I	21118	11868		5
query_1	TRUE	0.00752507	27	82	4	0.0487805	0.148148	GO:0001914	GO:BP	regulation of T cell mediated cytotoxicity	21118	656		5
query_1	TRUE	0.00754101	441	59	9	0.152542	0.0204082	GO:0042742	GO:BP	defense response to bacterium	21118	11958		5
query_1	TRUE	0.0077699	113	77	6	0.0779221	0.0530973	GO:0002224	GO:BP	toll-like receptor signaling pathway	21118	890		5
query_1	TRUE	0.00790642	165	82	7	0.0853659	0.0424242	GO:0001906	GO:BP	cell killing	21118	649		5
query_1	TRUE	0.0102727	11	66	3	0.0454545	0.272727	GO:0140289	GO:BP	protein mono-ADP-ribosylation	21118	23094		5
query_1	TRUE	0.0143294	129	75	6	0.08	0.0465116	GO:0052126	GO:BP	movement in host environment	21118	16397		5
query_1	TRUE	0.0163126	2853	61	22	0.360656	0.00771118	GO:0009966	GO:BP	regulation of signal transduction	21118	4279		5
query_1	TRUE	0.0189829	26	4	2	0.5	0.0769231	GO:0044003	GO:BP	modulation by symbiont of host process	21118	12607		5
query_1	TRUE	0.0193523	72	82	5	0.0609756	0.0694444	GO:0002709	GO:BP	regulation of T cell mediated immunity	21118	1359		5
query_1	TRUE	0.0196183	74	80	5	0.0625	0.0675676	GO:0050688	GO:BP	regulation of defense response to virus	21118	15316		5
query_1	TRUE	0.0198737	35	80	4	0.05	0.114286	GO:0006471	GO:BP	protein ADP-ribosylation	21118	2462		5
query_1	TRUE	0.0221842	69	88	5	0.0568182	0.0724638	GO:0032732	GO:BP	positive regulation of interleukin-1 production	21118	9005		5
query_1	TRUE	0.0224931	1506	6	5	0.833333	0.00332005	GO:0009967	GO:BP	positive regulation of signal transduction	21118	4280		5
query_1	TRUE	0.0262777	131	82	6	0.0731707	0.0458015	GO:0002705	GO:BP	positive regulation of leukocyte mediated immunity	21118	1355		5
query_1	TRUE	0.0277765	38	80	4	0.05	0.105263	GO:0032728	GO:BP	positive regulation of interferon-beta production	21118	9001		5
query_1	TRUE	0.0296899	67	46	4	0.0869565	0.0597015	GO:0034121	GO:BP	regulation of toll-like receptor signaling pathway	21118	9717		5
query_1	TRUE	0.0297893	371	82	9	0.109756	0.0242588	GO:0002449	GO:BP	lymphocyte mediated immunity	21118	1104		5
query_1	TRUE	0.0308263	33	4	2	0.5	0.0606061	GO:0043243	GO:BP	positive regulation of protein-containing complex disassembly	21118	12240		5
query_1	TRUE	0.0313308	17	60	3	0.05	0.176471	GO:0060339	GO:BP	negative regulation of type I interferon-mediated signaling pathway	21118	17164		5
query_1	TRUE	0.0339871	2	84	2	0.0238095	1	GO:0002479	GO:BP	antigen processing and presentation of exogenous peptide antigen via MHC class I, TAP-dependent	21118	1134		5
query_1	TRUE	0.0340398	39	82	4	0.0487805	0.102564	GO:0001913	GO:BP	T cell mediated cytotoxicity	21118	655		5
query_1	TRUE	0.0383294	383	82	9	0.109756	0.0234987	GO:0032102	GO:BP	negative regulation of response to external stimulus	21118	8567		5
query_1	TRUE	0.0410304	38	4	2	0.5	0.0526316	GO:0097352	GO:BP	autophagosome maturation	21118	21857		5
query_1	TRUE	0.0412143	46	24	3	0.125	0.0652174	GO:0002753	GO:BP	cytoplasmic pattern recognition receptor signaling pathway	21118	1397		5
query_1	TRUE	0.0439773	1725	6	5	0.833333	0.00289855	GO:0010647	GO:BP	positive regulation of cell communication	21118	4805		5
query_1	TRUE	0.0448646	1732	6	5	0.833333	0.00288684	GO:0023056	GO:BP	positive regulation of signaling	21118	7675		5
query_1	TRUE	0.0459144	42	82	4	0.0487805	0.0952381	GO:0042269	GO:BP	regulation of natural killer cell mediated cytotoxicity	21118	11678		5
query_1	TRUE	0.0481877	715	83	12	0.144578	0.0167832	GO:0008285	GO:BP	negative regulation of cell population proliferation	21118	3582		5
query_1	TRUE	1.7929e-09	9	48	5	0.104167	0.555556	GO:0030430	GO:CC	host cell cytoplasm	21016	1104		5
query_1	TRUE	1.7929e-09	9	48	5	0.104167	0.555556	GO:0043656	GO:CC	host intracellular region	21016	2187		5
query_1	TRUE	1.7929e-09	9	48	5	0.104167	0.555556	GO:0033646	GO:CC	host intracellular part	21016	1668		5
query_1	TRUE	1.7929e-09	9	48	5	0.104167	0.555556	GO:0033655	GO:CC	host cell cytoplasm part	21016	1676		5
query_1	TRUE	1.7929e-09	9	48	5	0.104167	0.555556	GO:0020003	GO:CC	symbiont-containing vacuole	21016	989		5
query_1	TRUE	3.57968e-09	10	48	5	0.104167	0.5	GO:0033643	GO:CC	host cell part	21016	1665		5
query_1	TRUE	4.72348e-09	15	84	6	0.0714286	0.4	GO:0042824	GO:CC	MHC class I peptide loading complex	21016	2090		5
query_1	TRUE	1.81886e-08	13	48	5	0.104167	0.384615	GO:0043657	GO:CC	host cell	21016	2188		5
query_1	TRUE	1.81886e-08	13	48	5	0.104167	0.384615	GO:0018995	GO:CC	host cellular component	21016	931		5
query_1	TRUE	1.88095e-08	3849	88	43	0.488636	0.0111717	GO:0005829	GO:CC	cytosol	21016	470		5
query_1	TRUE	9.48047e-08	11363	89	76	0.853933	0.00668837	GO:0043231	GO:CC	intracellular membrane-bounded organelle	21016	2132		5
query_1	TRUE	1.03555e-07	11	82	5	0.0609756	0.454545	GO:0042612	GO:CC	MHC class I protein complex	21016	2056		5
query_1	TRUE	1.70272e-07	46	84	7	0.0833333	0.152174	GO:0030670	GO:CC	phagocytic vesicle membrane	21016	1128		5
query_1	TRUE	4.75719e-07	8	48	4	0.0833333	0.5	GO:0020005	GO:CC	symbiont-containing vacuole membrane	21016	991		5
query_1	TRUE	1.00068e-06	11812	89	76	0.853933	0.00643413	GO:0043227	GO:CC	membrane-bounded organelle	21016	2128		5
query_1	TRUE	1.48615e-06	62	84	7	0.0833333	0.112903	GO:0030666	GO:CC	endocytic vesicle membrane	21016	1124		5
query_1	TRUE	2.08773e-06	11093	89	73	0.820225	0.00658073	GO:0005737	GO:CC	cytoplasm	21016	385		5
query_1	TRUE	7.13459e-06	12510	89	77	0.865169	0.00615508	GO:0043229	GO:CC	intracellular organelle	21016	2130		5
query_1	TRUE	7.2706e-06	23	82	5	0.0609756	0.217391	GO:0042611	GO:CC	MHC protein complex	21016	2055		5
query_1	TRUE	1.69584e-05	7208	88	55	0.625	0.00763041	GO:0005634	GO:CC	nucleus	21016	295		5
query_1	TRUE	3.17985e-05	12827	89	77	0.865169	0.00600296	GO:0043226	GO:CC	organelle	21016	2127		5
query_1	TRUE	7.26945e-05	108	84	7	0.0833333	0.0648148	GO:0045335	GO:CC	phagocytic vesicle	21016	2496		5
query_1	TRUE	0.000143803	14111	89	80	0.898876	0.00566934	GO:0005622	GO:CC	intracellular anatomical structure	21016	284		5
query_1	TRUE	0.000220048	1761	89	23	0.258427	0.0130608	GO:0005783	GO:CC	endoplasmic reticulum	21016	427		5
query_1	TRUE	0.000559555	146	84	7	0.0833333	0.0479452	GO:0030176	GO:CC	integral component of endoplasmic reticulum membrane	21016	1085		5
query_1	TRUE	0.000670709	993	86	16	0.186047	0.0161128	GO:0005789	GO:CC	endoplasmic reticulum membrane	21016	433		5
query_1	TRUE	0.000724878	999	86	16	0.186047	0.016016	GO:0098827	GO:CC	endoplasmic reticulum subcompartment	21016	3638		5
query_1	TRUE	0.000798396	154	84	7	0.0833333	0.0454545	GO:0031227	GO:CC	intrinsic component of endoplasmic reticulum membrane	21016	1240		5
query_1	TRUE	0.00092343	1018	86	16	0.186047	0.0157171	GO:0042175	GO:CC	nuclear outer membrane-endoplasmic reticulum membrane network	21016	2022		5
query_1	TRUE	0.00133963	108	48	5	0.104167	0.0462963	GO:0043230	GO:CC	extracellular organelle	21016	2131		5
query_1	TRUE	0.00133963	108	48	5	0.104167	0.0462963	GO:0065010	GO:CC	extracellular membrane-bounded organelle	21016	2719		5
query_1	TRUE	0.00350853	12	82	3	0.0365854	0.25	GO:0071556	GO:CC	integral component of lumenal side of endoplasmic reticulum membrane	21016	3071		5
query_1	TRUE	0.00350853	12	82	3	0.0365854	0.25	GO:0098553	GO:CC	lumenal side of endoplasmic reticulum membrane	21016	3552		5
query_1	TRUE	0.00363935	194	84	7	0.0833333	0.0360825	GO:0030139	GO:CC	endocytic vesicle	21016	1078		5
query_1	TRUE	0.00475642	1580	86	19	0.22093	0.0120253	GO:0031984	GO:CC	organelle subcompartment	21016	1455		5
query_1	TRUE	0.0048396	135	84	6	0.0714286	0.0444444	GO:0140534	GO:CC	endoplasmic reticulum protein-containing complex	21016	3963		5
query_1	TRUE	0.0102622	19	72	3	0.0416667	0.157895	GO:0005839	GO:CC	proteasome core complex	21016	479		5
query_1	TRUE	0.0127952	18	82	3	0.0365854	0.166667	GO:0098576	GO:CC	lumenal side of membrane	21016	3575		5
query_1	TRUE	0.0170708	24	67	3	0.0447761	0.125	GO:0005797	GO:CC	Golgi medial cisterna	21016	441		5
query_1	TRUE	0.0197544	4	72	2	0.0277778	0.5	GO:1990111	GO:CC	spermatoproteasome complex	21016	4158		5
query_1	TRUE	0.0373112	31	67	3	0.0447761	0.0967742	GO:0070971	GO:CC	endoplasmic reticulum exit site	21016	2918		5
query_1	TRUE	0.037943	4006	89	32	0.359551	0.00798802	GO:0012505	GO:CC	endomembrane system	21016	817		5
query_1	TRUE	0.0476073	68	85	4	0.0470588	0.0588235	GO:0000502	GO:CC	proteasome complex	21016	98		5
query_1	TRUE	3.79941e-07	12	84	5	0.0595238	0.416667	GO:0046977	GO:MF	TAP binding	20802	7367		5
query_1	TRUE	1.79353e-06	2248	25	15	0.6	0.0066726	GO:0097367	GO:MF	carbohydrate derivative binding	20802	10338		5
query_1	TRUE	4.82741e-06	19	82	5	0.0609756	0.263158	GO:0042605	GO:MF	peptide antigen binding	20802	6667		5
query_1	TRUE	4.98875e-06	2420	25	15	0.6	0.00619835	GO:0043168	GO:MF	anion binding	20802	6775		5
query_1	TRUE	1.22807e-05	299	48	9	0.1875	0.0301003	GO:0003924	GO:MF	GTPase activity	20802	598		5
query_1	TRUE	1.42936e-05	2185	25	14	0.56	0.00640732	GO:0000166	GO:MF	nucleotide binding	20802	35		5
query_1	TRUE	1.42936e-05	2185	25	14	0.56	0.00640732	GO:1901265	GO:MF	nucleoside phosphate binding	20802	11946		5
query_1	TRUE	1.58212e-05	9	84	4	0.047619	0.444444	GO:0062061	GO:MF	TAP complex binding	20802	9747		5
query_1	TRUE	1.88846e-05	1840	25	13	0.52	0.00706522	GO:0035639	GO:MF	purine ribonucleoside triphosphate binding	20802	6342		5
query_1	TRUE	3.12078e-05	1919	25	13	0.52	0.00677436	GO:0032555	GO:MF	purine ribonucleotide binding	20802	5407		5
query_1	TRUE	3.42424e-05	1934	25	13	0.52	0.00672182	GO:0017076	GO:MF	purine nucleotide binding	20802	3959		5
query_1	TRUE	3.48805e-05	1937	25	13	0.52	0.00671141	GO:0032553	GO:MF	ribonucleotide binding	20802	5405		5
query_1	TRUE	5.58583e-05	12	82	4	0.0487805	0.333333	GO:0030881	GO:MF	beta-2-microglobulin binding	20802	5009		5
query_1	TRUE	7.15732e-05	385	60	10	0.166667	0.025974	GO:0005525	GO:MF	GTP binding	20802	1889		5
query_1	TRUE	9.88315e-05	2543	25	14	0.56	0.00550531	GO:0036094	GO:MF	small molecule binding	20802	6389		5
query_1	TRUE	0.000120309	5672	52	32	0.615385	0.00564175	GO:1901363	GO:MF	heterocyclic compound binding	20802	11949		5
query_1	TRUE	0.000124684	5768	63	37	0.587302	0.0064147	GO:0097159	GO:MF	organic cyclic compound binding	20802	10305		5
query_1	TRUE	0.000125134	409	60	10	0.166667	0.0244499	GO:0032561	GO:MF	guanyl ribonucleotide binding	20802	5413		5
query_1	TRUE	0.000125134	409	60	10	0.166667	0.0244499	GO:0019001	GO:MF	guanyl nucleotide binding	20802	4445		5
query_1	TRUE	0.000229309	422	48	9	0.1875	0.021327	GO:0017111	GO:MF	nucleoside-triphosphatase activity	20802	3982		5
query_1	TRUE	0.00026457	17	82	4	0.0487805	0.235294	GO:0042608	GO:MF	T cell receptor binding	20802	6668		5
query_1	TRUE	0.000327955	84	41	5	0.121951	0.0595238	GO:0003725	GO:MF	double-stranded RNA binding	20802	440		5
query_1	TRUE	0.000474829	2140	80	24	0.3	0.011215	GO:0042802	GO:MF	identical protein binding	20802	6689		5
query_1	TRUE	0.000592333	473	48	9	0.1875	0.0190275	GO:0016462	GO:MF	pyrophosphatase activity	20802	3547		5
query_1	TRUE	0.000702089	483	36	8	0.222222	0.0165631	GO:0016818	GO:MF	hydrolase activity, acting on acid anhydrides, in phosphorus-containing anhydrides	20802	3785		5
query_1	TRUE	0.000713023	484	36	8	0.222222	0.0165289	GO:0016817	GO:MF	hydrolase activity, acting on acid anhydrides	20802	3784		5
query_1	TRUE	0.000875497	23	80	4	0.05	0.173913	GO:0003950	GO:MF	NAD+ ADP-ribosyltransferase activity	20802	622		5
query_1	TRUE	0.00266648	11	67	3	0.0447761	0.272727	GO:0042610	GO:MF	CD8 receptor binding	20802	6670		5
query_1	TRUE	0.00459732	2353	30	13	0.433333	0.00552486	GO:0016787	GO:MF	hydrolase activity	20802	3758		5
query_1	TRUE	0.00696224	15	66	3	0.0454545	0.2	GO:1990404	GO:MF	protein ADP-ribosylase activity	20802	12153		5
query_1	TRUE	0.00725843	14	72	3	0.0416667	0.214286	GO:0004298	GO:MF	threonine-type endopeptidase activity	20802	919		5
query_1	TRUE	0.0123091	10189	89	63	0.707865	0.00618314	GO:0005515	GO:MF	protein binding	20802	1879		5
query_1	TRUE	0.0190838	19	72	3	0.0416667	0.157895	GO:0070003	GO:MF	threonine-type peptidase activity	20802	9805		5
query_1	TRUE	0.0245937	52	80	4	0.05	0.0769231	GO:0016763	GO:MF	pentosyltransferase activity	20802	3738		5
query_1	TRUE	0.024851	3	84	2	0.0238095	0.666667	GO:0046979	GO:MF	TAP2 binding	20802	7369		5
query_1	TRUE	0.0495591	2	1	1	1	0.5	GO:0072570	GO:MF	ADP-D-ribose binding	20802	10080		5
query_1	TRUE	0.0495715	4	84	2	0.0238095	0.5	GO:0046978	GO:MF	TAP1 binding	20802	7368		5
query_1	TRUE	0.0021392	17	60	5	0.0833333	0.294118	HP:0030355	HP	Abnormal serum interferon-gamma level	4645	10438		5
query_1	TRUE	0.0021392	17	60	5	0.0833333	0.294118	HP:0030354	HP	Abnormal serum interferon level	4645	10437		5
query_1	TRUE	0.0252755	27	60	5	0.0833333	0.185185	HP:0011112	HP	Abnormality of serum cytokine level	4645	7567		5
query_1	TRUE	0.030467	28	60	5	0.0833333	0.178571	HP:0011111	HP	Abnormality of immune serum protein physiology	4645	7566		5
query_1	TRUE	1.69814e-07	223	84	15	0.178571	0.0672646	KEGG:05169	KEGG	Epstein-Barr virus infection	8790	428		5
query_1	TRUE	5.90657e-06	82	85	9	0.105882	0.109756	KEGG:04612	KEGG	Antigen processing and presentation	8790	302		5
query_1	TRUE	5.19231e-05	442	84	17	0.202381	0.0384615	KEGG:05168	KEGG	Herpes simplex virus 1 infection	8790	427		5
query_1	TRUE	0.000175314	171	61	9	0.147541	0.0526316	KEGG:05164	KEGG	Influenza A	8790	423		5
query_1	TRUE	0.000611884	164	56	8	0.142857	0.0487805	KEGG:05160	KEGG	Hepatitis C	8790	419		5
query_1	TRUE	0.00090226	233	84	11	0.130952	0.0472103	KEGG:05170	KEGG	Human immunodeficiency virus 1 infection	8790	429		5
query_1	TRUE	0.0009377	203	63	9	0.142857	0.044335	KEGG:04621	KEGG	NOD-like receptor signaling pathway	8790	306		5
query_1	TRUE	0.00239871	218	82	10	0.121951	0.0458716	KEGG:05167	KEGG	Kaposi sarcoma-associated herpesvirus infection	8790	426		5
query_1	TRUE	0.00252782	145	56	7	0.125	0.0482759	KEGG:05162	KEGG	Measles	8790	421		5
query_1	TRUE	0.00869481	70	61	5	0.0819672	0.0714286	KEGG:04622	KEGG	RIG-I-like receptor signaling pathway	8790	307		5
query_1	TRUE	0.011236	55	82	5	0.0609756	0.0909091	KEGG:05332	KEGG	Graft-versus-host disease	8790	463		5
query_1	TRUE	0.011236	55	82	5	0.0609756	0.0909091	KEGG:05330	KEGG	Allograft rejection	8790	462		5
query_1	TRUE	0.0151383	221	82	9	0.109756	0.040724	KEGG:05203	KEGG	Viral carcinogenesis	8790	433		5
query_1	TRUE	0.0198617	62	82	5	0.0609756	0.0806452	KEGG:04940	KEGG	Type I diabetes mellitus	8790	372		5
query_1	TRUE	0.0309894	354	82	11	0.134146	0.0310734	KEGG:05165	KEGG	Human papillomavirus infection	8790	424		5
query_1	TRUE	0.0374299	71	82	5	0.0609756	0.0704225	KEGG:05320	KEGG	Autoimmune thyroid disease	8790	458		5
query_1	TRUE	5.25016e-06	92	85	10	0.117647	0.108696	REAC:R-MMU-1236975	REAC	Antigen processing-Cross presentation	8631	112		5
query_1	TRUE	8.40733e-06	24	71	6	0.084507	0.25	REAC:R-MMU-1169408	REAC	ISG15 antiviral mechanism	8631	651		5
query_1	TRUE	1.19802e-05	36	84	7	0.0833333	0.194444	REAC:R-MMU-1236974	REAC	ER-Phagosome pathway	8631	414		5
query_1	TRUE	2.29307e-05	28	71	6	0.084507	0.214286	REAC:R-MMU-1169410	REAC	Antiviral mechanism by IFN-stimulated genes	8631	115		5
query_1	TRUE	5.1654e-05	44	84	7	0.0833333	0.159091	REAC:R-MMU-983170	REAC	Antigen Presentation: Folding, assembly and peptide loading of class I MHC	8631	110		5
query_1	TRUE	0.000128606	59	71	7	0.0985915	0.118644	REAC:R-MMU-913531	REAC	Interferon Signaling	8631	683		5
query_1	TRUE	0.00159162	28	82	5	0.0609756	0.178571	REAC:R-MMU-1236977	REAC	Endosomal/Vacuolar pathway	8631	429		5
query_1	TRUE	0.00160002	344	85	14	0.164706	0.0406977	REAC:R-MMU-983169	REAC	Class I MHC mediated antigen processing & presentation	8631	288		5
query_1	TRUE	0.0422147	54	82	5	0.0609756	0.0925926	REAC:R-MMU-2424491	REAC	DAP12 signaling	8631	334		5
query_1	TRUE	4.15262e-35	603	85	39	0.458824	0.0646766	TF:M10268	TF	Factor: IRF-2; motif: NAAANNGAAAGTGAAASTRN	21836	1720		5
query_1	TRUE	8.37515e-33	1286	88	48	0.545455	0.037325	TF:M10267	TF	Factor: IRF-1; motif: NRAANNGAAASTGAAASYNN	21836	1712		5
query_1	TRUE	9.27348e-32	405	87	33	0.37931	0.0814815	TF:M02771	TF	Factor: IRF-9; motif: NNRAAWCGAAACTNA	21836	1770		5
query_1	TRUE	4.74858e-26	1346	70	39	0.557143	0.0289747	TF:M00699	TF	Factor: ICSBP; motif: RAARTGAAACTG	21836	1668		5
query_1	TRUE	5.71517e-26	1144	84	40	0.47619	0.034965	TF:M00772	TF	Factor: IRF; motif: RRAANTGAAASYGNV	21836	1764		5
query_1	TRUE	7.72513e-26	1524	88	45	0.511364	0.0295276	TF:M08887	TF	Factor: IRF; motif: NNGAAANTGAAANN	21836	1762		5
query_1	TRUE	5.8978e-25	3411	89	60	0.674157	0.0175901	TF:M00453	TF	Factor: IRF-7; motif: TNSGAAWNCGAAANTNNN	21836	1752		5
query_1	TRUE	1.29105e-24	688	85	33	0.388235	0.0479651	TF:M07045	TF	Factor: IRF-1; motif: NNRAAANNGAAASN	21836	1714		5
query_1	TRUE	2.20113e-20	100	88	17	0.193182	0.17	TF:M08887_1	TF	Factor: IRF; motif: NNGAAANTGAAANN; match class: 1	21836	1763		5
query_1	TRUE	2.61442e-18	5454	85	63	0.741176	0.0115512	TF:M09713_1	TF	Factor: STAT1; motif: NTTTCASTTYCNNTTTCYN; match class: 1	21836	3331		5
query_1	TRUE	1.26704e-17	294	88	21	0.238636	0.0714286	TF:M01882	TF	Factor: IRF-2; motif: NNRAAAGTGAAASNNA	21836	1722		5
query_1	TRUE	1.87329e-15	1353	85	33	0.388235	0.0243902	TF:M10269	TF	Factor: IRF-3; motif: RAAARGGAAANNGAAASNGA	21836	1726		5
query_1	TRUE	1.9518e-15	11386	89	84	0.94382	0.00737748	TF:M09713	TF	Factor: STAT1; motif: NTTTCASTTYCNNTTTCYN	21836	3330		5
query_1	TRUE	1.09934e-14	1700	88	36	0.409091	0.0211765	TF:M10270_1	TF	Factor: IRF-4; motif: NAAARRGGAASTGARANN; match class: 1	21836	1735		5
query_1	TRUE	4.92575e-14	381	88	20	0.227273	0.0524934	TF:M00453_1	TF	Factor: IRF-7; motif: TNSGAAWNCGAAANTNNN; match class: 1	21836	1753		5
query_1	TRUE	8.03415e-14	2612	87	42	0.482759	0.0160796	TF:M02767	TF	Factor: IRF-3; motif: NARAANSGAAACYN	21836	1724		5
query_1	TRUE	8.69481e-14	130	84	14	0.166667	0.107692	TF:M10267_1	TF	Factor: IRF-1; motif: NRAANNGAAASTGAAASYNN; match class: 1	21836	1713		5
query_1	TRUE	3.11676e-13	1000	77	26	0.337662	0.026	TF:M07323	TF	Factor: IRF-4; motif: KRAAMNGAAANYN	21836	1736		5
query_1	TRUE	1.62917e-12	2273	79	36	0.455696	0.0158381	TF:M00972	TF	Factor: IRF; motif: RAAANTGAAAN	21836	1766		5
query_1	TRUE	4.75522e-12	85	50	10	0.2	0.117647	TF:M00772_1	TF	Factor: IRF; motif: RRAANTGAAASYGNV; match class: 1	21836	1765		5
query_1	TRUE	5.12468e-10	202	80	13	0.1625	0.0643564	TF:M02767_1	TF	Factor: IRF-3; motif: NARAANSGAAACYN; match class: 1	21836	1725		5
query_1	TRUE	5.41538e-09	220	88	13	0.147727	0.0590909	TF:M00972_1	TF	Factor: IRF; motif: RAAANTGAAAN; match class: 1	21836	1767		5
query_1	TRUE	8.44475e-09	72	83	9	0.108434	0.125	TF:M00699_1	TF	Factor: ICSBP; motif: RAARTGAAACTG; match class: 1	21836	1669		5
query_1	TRUE	4.59433e-07	7514	84	57	0.678571	0.00758584	TF:M10270	TF	Factor: IRF-4; motif: NAAARRGGAASTGARANN	21836	1734		5
query_1	TRUE	2.15001e-06	453	84	14	0.166667	0.0309051	TF:M01066	TF	Factor: Blimp-1; motif: NRGRAAGKGAAAGKRN	21836	306		5
query_1	TRUE	9.45681e-06	19	84	5	0.0595238	0.263158	TF:M07045_1	TF	Factor: IRF-1; motif: NNRAAANNGAAASN; match class: 1	21836	1715		5
query_1	TRUE	2.86824e-05	1053	87	19	0.218391	0.0180437	TF:M01665_1	TF	Factor: IRF-8; motif: AGTTTCW; match class: 1	21836	1761		5
query_1	TRUE	0.000414251	109	30	5	0.166667	0.0458716	TF:M02769	TF	Factor: IRF-5; motif: NNNWAYCGAAACYNN	21836	1742		5
[truncated: 15 more rows]

## Sheet: gene sets mural cells 
query	significant	p_value	term_size	query_size	intersection_size	precision	recall	term_id	source	term_name	effective_domain_size	source_order	parents	cluster
query_1	TRUE	3.36076e-09	2715	112	44	0.392857	0.0162063	GO:0009653	GO:BP	anatomical structure morphogenesis	21118	4034		0
query_1	TRUE	4.7721e-08	2075	114	37	0.324561	0.0178313	GO:0006928	GO:BP	movement of cell or subcellular component	21118	2879		0
query_1	TRUE	1.18124e-07	1839	113	34	0.300885	0.0184883	GO:0040011	GO:BP	locomotion	21118	11494		0
query_1	TRUE	5.98749e-07	2453	111	38	0.342342	0.0154912	GO:0071310	GO:BP	cellular response to organic substance	21118	19397		0
query_1	TRUE	8.1115e-07	2788	113	41	0.362832	0.0147059	GO:0051239	GO:BP	regulation of multicellular organismal process	21118	15743		0
query_1	TRUE	1.0203e-06	4454	112	53	0.473214	0.0118994	GO:0048869	GO:BP	cellular developmental process	21118	15203		0
query_1	TRUE	1.10369e-06	3418	114	46	0.403509	0.0134582	GO:0010033	GO:BP	response to organic substance	21118	4320		0
query_1	TRUE	2.91932e-06	3097	111	42	0.378378	0.0135615	GO:0070887	GO:BP	cellular response to chemical stimulus	21118	19167		0
query_1	TRUE	6.09144e-06	4378	112	51	0.455357	0.0116492	GO:0030154	GO:BP	cell differentiation	21118	7739		0
query_1	TRUE	6.09648e-06	5068	113	56	0.495575	0.0110497	GO:0048523	GO:BP	negative regulation of cellular process	21118	14890		0
query_1	TRUE	9.99321e-06	916	97	20	0.206186	0.0218341	GO:0007167	GO:BP	enzyme linked receptor protein signaling pathway	21118	3080		0
query_1	TRUE	2.25728e-05	500	114	16	0.140351	0.032	GO:0008015	GO:BP	blood circulation	21118	3513		0
query_1	TRUE	3.0265e-05	6168	114	62	0.54386	0.0100519	GO:0051179	GO:BP	localization	21118	15694		0
query_1	TRUE	3.59944e-05	3265	106	40	0.377358	0.0122511	GO:0010646	GO:BP	regulation of cell communication	21118	4804		0
query_1	TRUE	3.96286e-05	3276	106	40	0.377358	0.01221	GO:0023051	GO:BP	regulation of signaling	21118	7670		0
query_1	TRUE	4.58094e-05	526	114	16	0.140351	0.0304183	GO:0003013	GO:BP	circulatory system process	21118	1598		0
query_1	TRUE	5.92007e-05	794	111	19	0.171171	0.0239295	GO:0032989	GO:BP	cellular component morphogenesis	21118	9203		0
query_1	TRUE	6.29495e-05	5544	113	57	0.504425	0.0102814	GO:0048519	GO:BP	negative regulation of biological process	21118	14886		0
query_1	TRUE	6.60272e-05	1619	102	26	0.254902	0.0160593	GO:0009719	GO:BP	response to endogenous stimulus	21118	4080		0
query_1	TRUE	7.32347e-05	1165	112	23	0.205357	0.0197425	GO:0048646	GO:BP	anatomical structure formation involved in morphogenesis	21118	14992		0
query_1	TRUE	8.97143e-05	290	112	12	0.107143	0.0413793	GO:0030198	GO:BP	extracellular matrix organization	21118	7761		0
query_1	TRUE	9.13243e-05	1333	100	23	0.23	0.0172543	GO:0071495	GO:BP	cellular response to endogenous stimulus	21118	19572		0
query_1	TRUE	9.3162e-05	291	112	12	0.107143	0.0412371	GO:0045229	GO:BP	external encapsulating structure organization	21118	13241		0
query_1	TRUE	9.6728e-05	292	112	12	0.107143	0.0410959	GO:0043062	GO:BP	extracellular structure organization	21118	12159		0
query_1	TRUE	0.000104366	587	95	15	0.157895	0.0255537	GO:0007169	GO:BP	transmembrane receptor protein tyrosine kinase signaling pathway	21118	3082		0
query_1	TRUE	0.000109903	2868	114	38	0.333333	0.0132497	GO:0032879	GO:BP	regulation of localization	21118	9109		0
query_1	TRUE	0.000115109	6536	114	63	0.552632	0.00963892	GO:0032502	GO:BP	developmental process	21118	8832		0
query_1	TRUE	0.000119166	1174	114	23	0.201754	0.0195911	GO:0072359	GO:BP	circulatory system development	21118	20273		0
query_1	TRUE	0.000119237	1491	113	26	0.230088	0.017438	GO:0016477	GO:BP	cell migration	21118	5837		0
query_1	TRUE	0.000145865	669	111	17	0.153153	0.0254111	GO:0071363	GO:BP	cellular response to growth factor stimulus	21118	19448		0
query_1	TRUE	0.000147478	2673	113	36	0.318584	0.013468	GO:0007166	GO:BP	cell surface receptor signaling pathway	21118	3079		0
query_1	TRUE	0.000151009	1820	114	29	0.254386	0.0159341	GO:1901700	GO:BP	response to oxygen-containing compound	21118	24937		0
query_1	TRUE	0.000154757	1137	110	22	0.2	0.0193492	GO:0035295	GO:BP	tube development	21118	10319		0
query_1	TRUE	0.000217059	5987	114	59	0.517544	0.00985469	GO:0048856	GO:BP	anatomical structure development	21118	15191		0
query_1	TRUE	0.000223971	44	112	6	0.0535714	0.136364	GO:0035987	GO:BP	endodermal cell differentiation	21118	10832		0
query_1	TRUE	0.000231012	371	96	12	0.125	0.032345	GO:1904062	GO:BP	regulation of cation transmembrane transport	21118	27035		0
query_1	TRUE	0.000238702	1653	113	27	0.238938	0.0163339	GO:0048870	GO:BP	cell motility	21118	15204		0
query_1	TRUE	0.000238702	1653	113	27	0.238938	0.0163339	GO:0051674	GO:BP	localization of cell	21118	16076		0
query_1	TRUE	0.000261806	697	111	17	0.153153	0.0243902	GO:0070848	GO:BP	response to growth factor	21118	19148		0
query_1	TRUE	0.000275127	647	106	16	0.150943	0.0247295	GO:0048514	GO:BP	blood vessel morphogenesis	21118	14881		0
query_1	TRUE	0.000324414	1923	112	29	0.258929	0.0150806	GO:0009888	GO:BP	tissue development	21118	4221		0
query_1	TRUE	0.00032518	743	106	17	0.160377	0.0228802	GO:0001568	GO:BP	blood vessel development	21118	472		0
query_1	TRUE	0.000357135	275	109	11	0.100917	0.04	GO:0051924	GO:BP	regulation of calcium ion transport	21118	16232		0
query_1	TRUE	0.000368843	2340	110	32	0.290909	0.0136752	GO:0048468	GO:BP	cell development	21118	14850		0
query_1	TRUE	0.000371212	1074	112	21	0.1875	0.0195531	GO:0051270	GO:BP	regulation of cellular component movement	21118	15765		0
query_1	TRUE	0.000388452	1472	34	13	0.382353	0.00883152	GO:0030182	GO:BP	neuron differentiation	21118	7753		0
query_1	TRUE	0.00048398	214	114	10	0.0877193	0.046729	GO:0071805	GO:BP	potassium ion transmembrane transport	21118	19791		0
query_1	TRUE	0.000492455	1056	39	12	0.307692	0.0113636	GO:0000902	GO:BP	cell morphogenesis	21118	306		0
query_1	TRUE	0.000492923	284	109	11	0.100917	0.0387324	GO:0010959	GO:BP	regulation of metal ion transport	21118	5090		0
query_1	TRUE	0.000567953	773	106	17	0.160377	0.0219922	GO:0001944	GO:BP	vasculature development	21118	680		0
query_1	TRUE	0.000638812	722	114	17	0.149123	0.0235457	GO:0043269	GO:BP	regulation of ion transport	21118	12252		0
query_1	TRUE	0.000700726	53	112	6	0.0535714	0.113208	GO:0001706	GO:BP	endoderm formation	21118	518		0
query_1	TRUE	0.000823401	1038	111	20	0.18018	0.0192678	GO:0051093	GO:BP	negative regulation of developmental process	21118	15616		0
query_1	TRUE	0.00111837	15	24	3	0.125	0.2	GO:0032222	GO:BP	regulation of synaptic transmission, cholinergic	21118	8623		0
query_1	TRUE	0.00113496	545	106	14	0.132075	0.0256881	GO:0001525	GO:BP	angiogenesis	21118	445		0
query_1	TRUE	0.00128245	656	34	9	0.264706	0.0137195	GO:0048812	GO:BP	neuron projection morphogenesis	21118	15148		0
query_1	TRUE	0.00128977	1636	29	12	0.413793	0.00733496	GO:0048699	GO:BP	generation of neurons	21118	15044		0
query_1	TRUE	0.00133331	60	110	6	0.0545455	0.1	GO:0035924	GO:BP	cellular response to vascular endothelial growth factor stimulus	21118	10777		0
query_1	TRUE	0.00133722	247	63	8	0.126984	0.0323887	GO:0045444	GO:BP	fat cell differentiation	21118	13285		0
query_1	TRUE	0.00139497	4876	114	50	0.438596	0.0102543	GO:0048731	GO:BP	system development	21118	15076		0
query_1	TRUE	0.00152919	670	34	9	0.264706	0.0134328	GO:0120039	GO:BP	plasma membrane bounded cell projection morphogenesis	21118	22822		0
query_1	TRUE	0.00155379	243	114	10	0.0877193	0.0411523	GO:0006813	GO:BP	potassium ion transport	21118	2782		0
query_1	TRUE	0.0016025	629	109	15	0.137615	0.0238474	GO:0044057	GO:BP	regulation of system process	21118	12641		0
query_1	TRUE	0.00161825	704	111	16	0.144144	0.0227273	GO:0032990	GO:BP	cell part morphogenesis	21118	9204		0
query_1	TRUE	0.00162679	675	34	9	0.264706	0.0133333	GO:0048858	GO:BP	cell projection morphogenesis	21118	15193		0
query_1	TRUE	0.00176697	5544	111	53	0.477477	0.00955988	GO:0042221	GO:BP	response to chemical	21118	11657		0
query_1	TRUE	0.00192182	1247	107	21	0.196262	0.0168404	GO:1901701	GO:BP	cellular response to oxygen-containing compound	21118	24938		0
query_1	TRUE	0.00229509	792	114	17	0.149123	0.0214646	GO:0030029	GO:BP	actin filament-based process	21118	7698		0
query_1	TRUE	0.00243286	554	111	14	0.126126	0.0252708	GO:0090066	GO:BP	regulation of anatomical structure size	21118	21148		0
query_1	TRUE	0.00247575	2591	65	23	0.353846	0.00887688	GO:0050793	GO:BP	regulation of developmental process	21118	15370		0
query_1	TRUE	0.00266128	5441	114	53	0.464912	0.00974086	GO:0007275	GO:BP	multicellular organism development	21118	3179		0
query_1	TRUE	0.0029128	1776	112	26	0.232143	0.0146396	GO:0022008	GO:BP	neurogenesis	21118	7567		0
query_1	TRUE	0.00295968	231	100	9	0.09	0.038961	GO:0071560	GO:BP	cellular response to transforming growth factor beta stimulus	21118	19623		0
query_1	TRUE	0.00328006	410	111	12	0.108108	0.0292683	GO:0032970	GO:BP	regulation of actin filament-based process	21118	9187		0
query_1	TRUE	0.00341016	235	100	9	0.09	0.0382979	GO:0071559	GO:BP	response to transforming growth factor beta	21118	19622		0
query_1	TRUE	0.00342569	2853	110	34	0.309091	0.0119173	GO:0009966	GO:BP	regulation of signal transduction	21118	4279		0
query_1	TRUE	0.00351512	6090	112	56	0.5	0.0091954	GO:0016043	GO:BP	cellular component organization	21118	5665		0
query_1	TRUE	0.00353637	445	29	7	0.241379	0.0157303	GO:0007409	GO:BP	axonogenesis	21118	3297		0
query_1	TRUE	0.00391841	2421	112	31	0.276786	0.0128046	GO:0007399	GO:BP	nervous system development	21118	3289		0
query_1	TRUE	0.00393512	1035	112	19	0.169643	0.0183575	GO:0040012	GO:BP	regulation of locomotion	21118	11495		0
query_1	TRUE	0.00407755	7227	113	63	0.557522	0.00871731	GO:0023052	GO:BP	signaling	21118	7671		0
query_1	TRUE	0.0041656	2428	112	31	0.276786	0.0127677	GO:0051128	GO:BP	regulation of cellular component organization	21118	15644		0
query_1	TRUE	0.00443853	510	109	13	0.119266	0.0254902	GO:0030001	GO:BP	metal ion transport	21118	7688		0
query_1	TRUE	0.00465794	493	96	12	0.125	0.0243408	GO:0034765	GO:BP	regulation of ion transmembrane transport	21118	10071		0
query_1	TRUE	0.00469695	3851	111	41	0.369369	0.0106466	GO:0048583	GO:BP	regulation of response to stimulus	21118	14940		0
query_1	TRUE	0.00531109	352	112	11	0.0982143	0.03125	GO:0031589	GO:BP	cell-substrate adhesion	21118	8414		0
query_1	TRUE	0.00533612	1616	111	24	0.216216	0.0148515	GO:0048585	GO:BP	negative regulation of response to stimulus	21118	14942		0
query_1	TRUE	0.00533887	592	96	13	0.135417	0.0219595	GO:0034762	GO:BP	regulation of transmembrane transport	21118	10068		0
query_1	TRUE	0.00541504	911	106	17	0.160377	0.0186608	GO:0035239	GO:BP	tube morphogenesis	21118	10284		0
query_1	TRUE	0.00602105	654	102	14	0.137255	0.0214067	GO:0061061	GO:BP	muscle structure development	21118	17854		0
query_1	TRUE	0.00639928	9950	114	78	0.684211	0.0078392	GO:0050896	GO:BP	response to stimulus	21118	15456		0
query_1	TRUE	0.006598	489	29	7	0.241379	0.0143149	GO:0061564	GO:BP	axon development	21118	18307		0
query_1	TRUE	0.00663289	90	96	6	0.0625	0.0666667	GO:1901379	GO:BP	regulation of potassium ion transmembrane transport	21118	24652		0
query_1	TRUE	0.00728186	1372	59	15	0.254237	0.0109329	GO:0007155	GO:BP	cell adhesion	21118	3068		0
query_1	TRUE	0.00776867	773	114	16	0.140351	0.0206986	GO:0098662	GO:BP	inorganic cation transmembrane transport	21118	22074		0
query_1	TRUE	0.00778124	271	96	9	0.09375	0.0332103	GO:0032412	GO:BP	regulation of ion transmembrane transporter activity	21118	8769		0
query_1	TRUE	0.00807127	1083	65	14	0.215385	0.0129271	GO:0051241	GO:BP	negative regulation of multicellular organismal process	21118	15745		0
query_1	TRUE	0.00810128	1384	59	15	0.254237	0.0108382	GO:0022610	GO:BP	biological adhesion	21118	7625		0
query_1	TRUE	0.00836117	172	114	8	0.0701754	0.0465116	GO:0098739	GO:BP	import across plasma membrane	21118	22124		0
query_1	TRUE	0.00878439	439	114	12	0.105263	0.0273349	GO:0003012	GO:BP	muscle system process	21118	1597		0
query_1	TRUE	0.00944756	6270	112	56	0.5	0.00893142	GO:0071840	GO:BP	cellular component organization or biogenesis	21118	19815		0
query_1	TRUE	0.0105109	236	114	9	0.0789474	0.0381356	GO:0060047	GO:BP	heart contraction	21118	16914		0
query_1	TRUE	0.0106099	1192	114	20	0.175439	0.0167785	GO:0006812	GO:BP	cation transport	21118	2781		0
query_1	TRUE	0.0107424	282	96	9	0.09375	0.0319149	GO:0022898	GO:BP	regulation of transmembrane transporter activity	21118	7637		0
query_1	TRUE	0.01079	1871	114	26	0.22807	0.0138963	GO:0051049	GO:BP	regulation of transport	21118	15586		0
query_1	TRUE	0.0109174	31	24	3	0.125	0.0967742	GO:0007271	GO:BP	synaptic transmission, cholinergic	21118	3175		0
query_1	TRUE	0.011222	1649	106	23	0.216981	0.0139478	GO:0045595	GO:BP	regulation of cell differentiation	21118	13369		0
query_1	TRUE	0.0116558	762	29	8	0.275862	0.0104987	GO:0000904	GO:BP	cell morphogenesis involved in differentiation	21118	308		0
query_1	TRUE	0.012041	3876	114	41	0.359649	0.0105779	GO:0065008	GO:BP	regulation of biological quality	21118	18664		0
query_1	TRUE	0.0141012	460	114	12	0.105263	0.026087	GO:0042391	GO:BP	regulation of membrane potential	21118	11753		0
query_1	TRUE	0.0142308	88	112	6	0.0535714	0.0681818	GO:0007492	GO:BP	endoderm development	21118	3372		0
query_1	TRUE	0.01445	3617	114	39	0.342105	0.0107824	GO:0048513	GO:BP	animal organ development	21118	14880		0
query_1	TRUE	0.0144711	312	114	10	0.0877193	0.0320513	GO:0006936	GO:BP	muscle contraction	21118	2887		0
query_1	TRUE	0.0146944	246	114	9	0.0789474	0.0365854	GO:0003015	GO:BP	heart process	21118	1600		0
query_1	TRUE	0.0151776	197	108	8	0.0740741	0.0406091	GO:0008016	GO:BP	regulation of heart contraction	21118	3514		0
query_1	TRUE	0.0158693	296	96	9	0.09375	0.0304054	GO:0032409	GO:BP	regulation of transporter activity	21118	8766		0
query_1	TRUE	0.0162222	934	112	17	0.151786	0.0182013	GO:0030334	GO:BP	regulation of cell migration	21118	7836		0
query_1	TRUE	0.0183581	1572	114	23	0.201754	0.014631	GO:0006811	GO:BP	ion transport	21118	2780		0
query_1	TRUE	0.0189457	417	8	4	0.5	0.00959233	GO:0001558	GO:BP	regulation of cell growth	21118	465		0
query_1	TRUE	0.0191368	492	110	12	0.109091	0.0243902	GO:0016049	GO:BP	cell growth	21118	5669		0
query_1	TRUE	0.0212124	110	96	6	0.0625	0.0545455	GO:0043266	GO:BP	regulation of potassium ion transport	21118	12249		0
query_1	TRUE	0.0223718	841	114	16	0.140351	0.019025	GO:0098660	GO:BP	inorganic ion transmembrane transport	21118	22072		0
query_1	TRUE	0.0245244	6	20	2	0.1	0.333333	GO:0014055	GO:BP	acetylcholine secretion, neurotransmission	21118	5185		0
query_1	TRUE	0.0245244	6	20	2	0.1	0.333333	GO:0014056	GO:BP	regulation of acetylcholine secretion, neurotransmission	21118	5186		0
query_1	TRUE	0.0250223	364	83	9	0.108434	0.0247253	GO:0032956	GO:BP	regulation of actin cytoskeleton organization	21118	9174		0
query_1	TRUE	0.0252494	171	96	7	0.0729167	0.0409357	GO:1903169	GO:BP	regulation of calcium ion transmembrane transport	21118	26225		0
query_1	TRUE	0.0257768	1208	34	10	0.294118	0.00827815	GO:0048666	GO:BP	neuron development	21118	15012		0
query_1	TRUE	0.0259539	603	29	7	0.241379	0.0116086	GO:0048667	GO:BP	cell morphogenesis involved in neuron differentiation	21118	15013		0
query_1	TRUE	0.0264743	429	109	11	0.100917	0.025641	GO:0006816	GO:BP	calcium ion transport	21118	2785		0
query_1	TRUE	0.0291433	138	81	6	0.0740741	0.0434783	GO:0034763	GO:BP	negative regulation of transmembrane transport	21118	10069		0
query_1	TRUE	0.029914	7291	106	58	0.54717	0.00795501	GO:0007154	GO:BP	cell communication	21118	3067		0
query_1	TRUE	0.0303401	448	39	7	0.179487	0.015625	GO:0043254	GO:BP	regulation of protein-containing complex assembly	21118	12247		0
query_1	TRUE	0.03271	986	112	17	0.151786	0.0172414	GO:2000145	GO:BP	regulation of cell motility	21118	29347		0
query_1	TRUE	0.0343147	7	20	2	0.1	0.285714	GO:0061526	GO:BP	acetylcholine secretion	21118	18272		0
query_1	TRUE	0.0361658	214	112	8	0.0714286	0.0373832	GO:0007160	GO:BP	cell-matrix adhesion	21118	3073		0
query_1	TRUE	0.0362909	1013	110	17	0.154545	0.0167818	GO:0040007	GO:BP	growth	21118	11490		0
query_1	TRUE	0.0371046	705	83	12	0.144578	0.0170213	GO:0030036	GO:BP	actin cytoskeleton organization	21118	7705		0
query_1	TRUE	0.038044	51	22	3	0.136364	0.0588235	GO:0060612	GO:BP	adipose tissue development	21118	17422		0
query_1	TRUE	0.0409135	178	20	4	0.2	0.0224719	GO:0007269	GO:BP	neurotransmitter secretion	21118	3173		0
query_1	TRUE	0.0409135	178	20	4	0.2	0.0224719	GO:0099643	GO:BP	signal release from synapse	21118	22458		0
query_1	TRUE	0.0415535	1359	110	20	0.181818	0.0147167	GO:0010648	GO:BP	negative regulation of cell communication	21118	4806		0
query_1	TRUE	0.0426756	57	61	4	0.0655738	0.0701754	GO:0045599	GO:BP	negative regulation of fat cell differentiation	21118	13373		0
query_1	TRUE	0.0428895	1362	110	20	0.181818	0.0146843	GO:0023057	GO:BP	negative regulation of signaling	21118	7676		0
query_1	TRUE	0.0436041	888	114	16	0.140351	0.018018	GO:0098655	GO:BP	cation transmembrane transport	21118	22067		0
query_1	TRUE	0.0457269	8	20	2	0.1	0.25	GO:0015870	GO:BP	acetylcholine transport	21118	5550		0
query_1	TRUE	0.0478571	1444	65	15	0.230769	0.0103878	GO:2000026	GO:BP	regulation of multicellular organismal development	21118	29229		0
query_1	TRUE	0.0481002	1103	114	18	0.157895	0.0163191	GO:0034220	GO:BP	ion transmembrane transport	21118	9802		0
query_1	TRUE	1.97093e-11	362	112	19	0.169643	0.0524862	GO:0062023	GO:CC	collagen-containing extracellular matrix	21016	2679		0
query_1	TRUE	4.34083e-10	490	112	20	0.178571	0.0408163	GO:0031012	GO:CC	extracellular matrix	21016	1199		0
query_1	TRUE	4.67696e-10	492	112	20	0.178571	0.0406504	GO:0030312	GO:CC	external encapsulating structure	21016	1094		0
query_1	TRUE	6.01968e-08	6817	114	70	0.614035	0.0102684	GO:0071944	GO:CC	cell periphery	21016	3132		0
query_1	TRUE	2.52773e-06	111	112	9	0.0803571	0.0810811	GO:0005604	GO:CC	basement membrane	21016	268		0
query_1	TRUE	6.2707e-05	85	103	7	0.0679612	0.0823529	GO:0005581	GO:CC	collagen trimer	21016	245		0
query_1	TRUE	0.00012648	437	91	12	0.131868	0.02746	GO:0031252	GO:CC	cell leading edge	21016	1261		0
query_1	TRUE	0.000496631	18	103	4	0.038835	0.222222	GO:0098644	GO:CC	complex of collagen trimers	21016	3594		0
query_1	TRUE	0.000507846	2071	34	14	0.411765	0.00676002	GO:0030054	GO:CC	cell junction	21016	1026		0
query_1	TRUE	0.00129874	170	114	8	0.0701754	0.0470588	GO:0042383	GO:CC	sarcolemma	21016	2025		0
query_1	TRUE	0.00371491	2487	96	27	0.28125	0.0108565	GO:0042995	GO:CC	cell projection	21016	2093		0
query_1	TRUE	0.00388571	178	91	7	0.0769231	0.0393258	GO:0031256	GO:CC	leading edge membrane	21016	1265		0
query_1	TRUE	0.00405287	658	99	13	0.131313	0.0197568	GO:0070161	GO:CC	anchoring junction	21016	2765		0
query_1	TRUE	0.00439455	6339	111	55	0.495495	0.00867645	GO:0005886	GO:CC	plasma membrane	21016	515		0
query_1	TRUE	0.00557569	2392	96	26	0.270833	0.0108696	GO:0120025	GO:CC	plasma membrane bounded cell projection	21016	3860		0
query_1	TRUE	0.00788479	993	114	17	0.149123	0.0171198	GO:0099081	GO:CC	supramolecular polymer	21016	3751		0
query_1	TRUE	0.00975487	515	99	11	0.111111	0.0213592	GO:0005911	GO:CC	cell-cell junction	21016	537		0
query_1	TRUE	0.0166679	313	114	9	0.0789474	0.028754	GO:1902495	GO:CC	transmembrane transporter complex	21016	4002		0
query_1	TRUE	0.0225533	86	20	3	0.15	0.0348837	GO:0048786	GO:CC	presynaptic active zone	21016	2553		0
query_1	TRUE	0.0233212	327	114	9	0.0789474	0.0275229	GO:1990351	GO:CC	transporter complex	21016	4256		0
query_1	TRUE	0.0282331	1318	96	17	0.177083	0.0128983	GO:0098590	GO:CC	plasma membrane region	21016	3583		0
query_1	TRUE	0.0310423	21	91	3	0.032967	0.142857	GO:0031258	GO:CC	lamellipodium membrane	21016	1267		0
query_1	TRUE	0.0389744	392	102	9	0.0882353	0.0229592	GO:0045121	GO:CC	membrane raft	21016	2437		0
query_1	TRUE	0.0397292	393	102	9	0.0882353	0.0229008	GO:0098857	GO:CC	membrane microdomain	21016	3658		0
query_1	TRUE	0.0404156	179	91	6	0.0659341	0.0335196	GO:0001726	GO:CC	ruffle	21016	185		0
query_1	TRUE	0.0419476	10122	111	73	0.657658	0.00721201	GO:0016020	GO:CC	membrane	21016	850		0
query_1	TRUE	0.0430578	349	91	8	0.0879121	0.0229226	GO:0031253	GO:CC	cell projection membrane	21016	1262		0
query_1	TRUE	0.0445959	4	103	2	0.0194175	0.5	GO:0005588	GO:CC	collagen type V trimer	21016	252		0
query_1	TRUE	0.0450766	1467	30	9	0.3	0.00613497	GO:0045202	GO:CC	synapse	21016	2447		0
query_1	TRUE	1.14769e-11	136	112	14	0.125	0.102941	GO:0005201	GO:MF	extracellular matrix structural constituent	20802	1697		0
query_1	TRUE	1.14847e-05	35	103	6	0.0582524	0.171429	GO:0030020	GO:MF	extracellular matrix structural constituent conferring tensile strength	20802	4727		0
query_1	TRUE	0.000316131	10189	114	82	0.719298	0.00804789	GO:0005515	GO:MF	protein binding	20802	1879		0
query_1	TRUE	0.000635141	612	112	15	0.133929	0.0245098	GO:0005198	GO:MF	structural molecule activity	20802	1694		0
query_1	TRUE	0.0013179	70	112	6	0.0535714	0.0857143	GO:0005518	GO:MF	collagen binding	20802	1882		0
query_1	TRUE	0.00135726	272	112	10	0.0892857	0.0367647	GO:0050839	GO:MF	cell adhesion molecule binding	20802	9081		0
query_1	TRUE	0.00459692	132	112	7	0.0625	0.0530303	GO:0005178	GO:MF	integrin binding	20802	1677		0
query_1	TRUE	0.0123142	12	95	3	0.0315789	0.25	GO:0048407	GO:MF	platelet-derived growth factor binding	20802	8403		0
query_1	TRUE	0.0197805	1464	112	21	0.1875	0.0143443	GO:0044877	GO:MF	protein-containing complex binding	20802	7129		0
query_1	TRUE	0.0316404	126	108	6	0.0555556	0.047619	GO:0099106	GO:MF	ion channel regulator activity	20802	10456		0
query_1	TRUE	0.0430006	2164	106	25	0.235849	0.0115527	GO:0019899	GO:MF	enzyme binding	20802	4618		0
query_1	TRUE	0.00012555	88	112	9	0.0803571	0.102273	KEGG:04512	KEGG	ECM-receptor interaction	8790	294		0
query_1	TRUE	0.00287722	108	103	8	0.0776699	0.0740741	KEGG:04974	KEGG	Protein digestion and absorption	8790	383		0
query_1	TRUE	0.00360471	200	112	11	0.0982143	0.055	KEGG:04510	KEGG	Focal adhesion	8790	293		0
query_1	TRUE	0.0199803	16	46	3	0.0652174	0.1875	MIRNA:mmu-miR-1298-5p	MIRNA	mmu-miR-1298-5p	7131	63		0
query_1	TRUE	3.13919e-06	66	112	10	0.0892857	0.151515	REAC:R-MMU-216083	REAC	Integrin cell surface interactions	8631	675		0
query_1	TRUE	8.41054e-06	17	103	6	0.0582524	0.352941	REAC:R-MMU-419037	REAC	NCAM1 interactions	8631	869		0
query_1	TRUE	6.92594e-05	50	113	8	0.0707965	0.16	REAC:R-MMU-186797	REAC	Signaling by PDGF	8631	1390		0
query_1	TRUE	0.00032173	258	112	15	0.133929	0.0581395	REAC:R-MMU-1474244	REAC	Extracellular matrix organization	8631	452		0
query_1	TRUE	0.000644818	33	103	6	0.0582524	0.181818	REAC:R-MMU-375165	REAC	NCAM signaling for neurite out-growth	8631	868		0
query_1	TRUE	0.000951053	54	103	7	0.0679612	0.12963	REAC:R-MMU-1442490	REAC	Collagen degradation	8631	300		0
query_1	TRUE	0.00105302	33	112	6	0.0535714	0.181818	REAC:R-MMU-3000171	REAC	Non-integrin membrane-ECM interactions	8631	921		0
query_1	TRUE	0.00153149	38	103	6	0.0582524	0.157895	REAC:R-MMU-8948216	REAC	Collagen chain trimerization	8631	299		0
query_1	TRUE	0.0024427	62	103	7	0.0679612	0.112903	REAC:R-MMU-2022090	REAC	Assembly of collagen fibrils and other multimeric structures	8631	131		0
query_1	TRUE	0.00338957	40	112	6	0.0535714	0.15	REAC:R-MMU-3000178	REAC	ECM proteoglycans	8631	402		0
query_1	TRUE	0.00412559	26	106	5	0.0471698	0.192308	REAC:R-MMU-8874081	REAC	MET activates PTK2 signaling	8631	776		0
query_1	TRUE	0.00619369	15	32	3	0.09375	0.2	REAC:R-MMU-446353	REAC	Cell-extracellular matrix interactions	8631	257		0
query_1	TRUE	0.00932302	131	106	9	0.0849057	0.0687023	REAC:R-MMU-1474228	REAC	Degradation of the extracellular matrix	8631	364		0
query_1	TRUE	0.0204145	59	103	6	0.0582524	0.101695	REAC:R-MMU-1650814	REAC	Collagen biosynthesis and modifying enzymes	8631	298		0
query_1	TRUE	0.0214461	36	106	5	0.0471698	0.138889	REAC:R-MMU-8875878	REAC	MET promotes cell motility	8631	782		0
query_1	TRUE	0.0244741	88	103	7	0.0679612	0.0795455	REAC:R-MMU-1474290	REAC	Collagen formation	8631	301		0
query_1	TRUE	0.0319089	37	112	5	0.0446429	0.135135	REAC:R-MMU-1566948	REAC	Elastic fibre formation	8631	423		0
query_1	TRUE	0.0374638	24	95	4	0.0421053	0.166667	REAC:R-MMU-3000157	REAC	Laminin interactions	8631	748		0
query_1	TRUE	7.28925e-06	12950	111	94	0.846847	0.00725869	TF:M07040	TF	Factor: GKLF; motif: NNRRGRRNGNSNNN	21836	1334		0
query_1	TRUE	0.000302387	13664	95	82	0.863158	0.00600117	TF:M02844	TF	Factor: BCL6B; motif: NNNNCCGCCCCWNNNN	21836	262		0
query_1	TRUE	0.000524722	14458	114	99	0.868421	0.00684742	TF:M00378_1	TF	Factor: Pax-4; motif: NNNNNYCACCCB; match class: 1	21836	2597		0
query_1	TRUE	0.000786941	8508	78	52	0.666667	0.00611189	TF:M02844_1	TF	Factor: BCL6B; motif: NNNNCCGCCCCWNNNN; match class: 1	21836	263		0
query_1	TRUE	0.00140481	16234	114	105	0.921053	0.00646791	TF:M01240	TF	Factor: BEN; motif: CAGCGRNV	21836	278		0
query_1	TRUE	0.00278829	4524	46	24	0.521739	0.00530504	TF:M07395_1	TF	Factor: Sp1; motif: NGGGGCGGGGN; match class: 1	21836	3201		0
query_1	TRUE	0.00287806	7016	110	59	0.536364	0.00840935	TF:M00803_1	TF	Factor: E2F; motif: GGCGSG; match class: 1	21836	769		0
query_1	TRUE	0.00370813	3994	33	18	0.545455	0.00450676	TF:M00933_1	TF	Factor: Sp1; motif: CCCCGCCCCN; match class: 1	21836	3199		0
query_1	TRUE	0.00391843	9341	86	58	0.674419	0.00620919	TF:M08995_1	TF	Factor: CTCF; motif: NAGGGGGCGCNNKNNNN; match class: 1	21836	609		0
query_1	TRUE	0.00602047	8470	114	68	0.596491	0.00802834	TF:M07040_1	TF	Factor: GKLF; motif: NNRRGRRNGNSNNN; match class: 1	21836	1335		0
query_1	TRUE	0.00627066	6875	114	59	0.517544	0.00858182	TF:M02089_1	TF	Factor: E2F-3; motif: GGCGGGN; match class: 1	21836	747		0
query_1	TRUE	0.00658192	12032	111	84	0.756757	0.00698138	TF:M00716_1	TF	Factor: ZF5; motif: GSGCGCGR; match class: 1	21836	3785		0
query_1	TRUE	0.0119656	6662	99	51	0.515152	0.00765536	TF:M05547	TF	Factor: ZAC; motif: KGGGCCR	21836	3732		0
query_1	TRUE	0.0127434	11980	114	85	0.745614	0.00709516	TF:M01240_1	TF	Factor: BEN; motif: CAGCGRNV; match class: 1	21836	279		0
query_1	TRUE	0.0136099	8345	26	21	0.807692	0.00251648	TF:M00008	TF	Factor: Sp1; motif: GGGGCGGGGT	21836	3192		0
query_1	TRUE	0.0159667	10601	114	78	0.684211	0.0073578	TF:M10209_1	TF	Factor: E2F-1; motif: GNGGGCGGGRMN; match class: 1	21836	723		0
query_1	TRUE	0.0166039	7600	26	20	0.769231	0.00263158	TF:M07277	TF	Factor: BTEB2; motif: RGGGNGKGGN	21836	332		0
query_1	TRUE	0.0203957	8924	112	68	0.607143	0.0076199	TF:M01865	TF	Factor: BTEB3; motif: BNRNGGGAGGNGT	21836	336		0
query_1	TRUE	0.0208523	2766	25	12	0.48	0.00433839	TF:M01303_1	TF	Factor: SP1; motif: GGGGYGGGGNS; match class: 1	21836	3195		0
query_1	TRUE	0.0225503	7287	98	53	0.540816	0.00727323	TF:M00665	TF	Factor: Sp3; motif: ASMCTTGGGSRGGG	21836	3216		0
query_1	TRUE	0.0256184	15302	114	99	0.868421	0.00646974	TF:M07289	TF	Factor: GKLF; motif: NNNRGGNGNGGSN	21836	1336		0
query_1	TRUE	0.0282134	3022	110	32	0.290909	0.010589	TF:M00649_1	TF	Factor: MAZ; motif: GGGGAGGG; match class: 1	21836	2007		0
query_1	TRUE	0.0312214	7094	26	19	0.730769	0.00267832	TF:M03807	TF	Factor: SP2; motif: GNNGGGGGCGGGGSN	21836	3212		0
query_1	TRUE	0.0377072	8128	74	45	0.608108	0.00553642	TF:M01118	TF	Factor: WT1; motif: SMCNCCNSC	21836	3700		0
query_1	TRUE	0.0399493	6334	107	51	0.476636	0.00805178	TF:M01175	TF	Factor: CKROX; motif: SCCCTCCCC	21836	474		0
query_1	TRUE	0.0453448	4181	46	21	0.456522	0.00502272	TF:M00931_1	TF	Factor: Sp1; motif: GGGGCGGGGC; match class: 1	21836	3207		0
query_1	TRUE	0.0482276	11268	114	80	0.701754	0.00709975	TF:M02089	TF	Factor: E2F-3; motif: GGCGGGN	21836	746		0
query_1	TRUE	0.0484133	5297	46	24	0.521739	0.00453087	TF:M05599	TF	Factor: WT1; motif: NGCGGGGGGGTSMMCYN	21836	3696		0
query_1	TRUE	0.00792076	1857	10	7	0.7	0.00376952	GO:0006955	GO:BP	immune response	21118	2901		1
query_1	TRUE	0.00885035	217	4	3	0.75	0.0138249	GO:0098657	GO:BP	import into cell	21118	22069		1
query_1	TRUE	0.0229564	41	3	2	0.666667	0.0487805	GO:1990573	GO:BP	potassium ion import across plasma membrane	21118	29013		1
query_1	TRUE	0.0458563	4	41	2	0.0487805	0.5	GO:2001199	GO:BP	negative regulation of dendritic cell differentiation	21118	30345		1
query_1	TRUE	0.0479676	1192	23	8	0.347826	0.00671141	GO:0006812	GO:BP	cation transport	21118	2781		1
query_1	TRUE	0.0493668	63	19	3	0.157895	0.047619	GO:0006826	GO:BP	iron ion transport	21118	2792		1
query_1	TRUE	6.88582e-06	362	30	8	0.266667	0.0220994	GO:0062023	GO:CC	collagen-containing extracellular matrix	21016	2679		1
query_1	TRUE	1.86089e-05	4	3	2	0.666667	0.5	GO:0008282	GO:CC	inward rectifying potassium channel	21016	615		1
query_1	TRUE	7.01935e-05	490	30	8	0.266667	0.0163265	GO:0031012	GO:CC	extracellular matrix	21016	1199		1
query_1	TRUE	7.23985e-05	492	30	8	0.266667	0.0162602	GO:0030312	GO:CC	external encapsulating structure	21016	1094		1
query_1	TRUE	0.000192685	6817	30	23	0.766667	0.00337392	GO:0071944	GO:CC	cell periphery	21016	3132		1
query_1	TRUE	0.00076724	2711	44	18	0.409091	0.00663962	GO:0005576	GO:CC	extracellular region	21016	241		1
query_1	TRUE	0.00143891	85	30	4	0.133333	0.0470588	GO:0005581	GO:CC	collagen trimer	21016	245		1
query_1	TRUE	0.00531209	1928	44	14	0.318182	0.00726141	GO:0005615	GO:CC	extracellular space	21016	278		1
query_1	TRUE	0.0118409	88	3	2	0.666667	0.0227273	GO:0034705	GO:CC	potassium channel complex	21016	1773		1
query_1	TRUE	0.0443182	170	3	2	0.666667	0.0117647	GO:0042383	GO:CC	sarcolemma	21016	2025		1
query_1	TRUE	1.41386e-05	136	30	6	0.2	0.0441176	GO:0005201	GO:MF	extracellular matrix structural constituent	20802	1697		1
query_1	TRUE	0.00665554	35	30	3	0.1	0.0857143	GO:0030020	GO:MF	extracellular matrix structural constituent conferring tensile strength	20802	4727		1
query_1	TRUE	0.00796765	55	3	2	0.666667	0.0363636	GO:0019829	GO:MF	ATPase-coupled cation transmembrane transporter activity	20802	4589		1
query_1	TRUE	0.00910778	272	27	5	0.185185	0.0183824	GO:0050839	GO:MF	cell adhesion molecule binding	20802	9081		1
query_1	TRUE	0.0369626	118	3	2	0.666667	0.0169492	GO:0005267	GO:MF	potassium channel activity	20802	1744		1
query_1	TRUE	0.0372653	2	1	1	1	0.5	GO:0120153	GO:MF	calcium-dependent carbohydrate binding	20802	11731		1
query_1	TRUE	0.0414886	125	3	2	0.666667	0.016	GO:0042626	GO:MF	ATPase-coupled transmembrane transporter activity	20802	6675		1
query_1	TRUE	0.0435079	128	3	2	0.666667	0.015625	GO:0015399	GO:MF	primary active transmembrane transporter activity	20802	3178		1
query_1	TRUE	0.000272692	2	3	2	0.666667	1	HP:0004634	HP	Cuboid-shaped vertebral bodies	4645	3233		1
query_1	TRUE	0.0113373	50	5	3	0.6	0.06	HP:0010109	HP	Short hallux	4645	6613		1
query_1	TRUE	0.0135372	53	5	3	0.6	0.0566038	HP:0008362	HP	Aplasia/Hypoplasia of the hallux	4645	5317		1
query_1	TRUE	0.0285793	15	3	2	0.666667	0.133333	HP:0007665	HP	Curly eyelashes	4645	4935		1
query_1	TRUE	0.0416261	18	3	2	0.666667	0.111111	HP:0001869	HP	Deep plantar creases	4645	1359		1
query_1	TRUE	0.0465166	19	3	2	0.666667	0.105263	HP:0010059	HP	Broad hallux phalanx	4645	6564		1
query_1	TRUE	0.000120209	4	3	2	0.666667	0.5	REAC:R-MMU-1296025	REAC	ATP sensitive Potassium channels	8631	23		1
query_1	TRUE	0.00620364	17	30	3	0.1	0.176471	REAC:R-MMU-419037	REAC	NCAM1 interactions	8631	869		1
query_1	TRUE	0.0105547	33	3	2	0.666667	0.0606061	REAC:R-MMU-1296065	REAC	Inwardly rectifying K+ channels	8631	724		1
query_1	TRUE	0.0183085	66	30	4	0.133333	0.0606061	REAC:R-MMU-216083	REAC	Integrin cell surface interactions	8631	675		1
query_1	TRUE	0.0432595	33	29	3	0.103448	0.0909091	REAC:R-MMU-3000171	REAC	Non-integrin membrane-ECM interactions	8631	921		1
query_1	TRUE	0.0451777	59	42	4	0.0952381	0.0677966	REAC:R-MMU-1650814	REAC	Collagen biosynthesis and modifying enzymes	8631	298		1
query_1	TRUE	0.0479411	33	30	3	0.1	0.0909091	REAC:R-MMU-375165	REAC	NCAM signaling for neurite out-growth	8631	868		1
query_1	TRUE	8.90252e-06	629	74	15	0.202703	0.0238474	GO:0044057	GO:BP	regulation of system process	21118	12641		2
query_1	TRUE	1.15621e-05	5796	71	43	0.605634	0.00741891	GO:0048522	GO:BP	positive regulation of cellular process	21118	14889		2
query_1	TRUE	1.16045e-05	6305	71	45	0.633803	0.00713719	GO:0048518	GO:BP	positive regulation of biological process	21118	14885		2
query_1	TRUE	1.50361e-05	654	74	15	0.202703	0.0229358	GO:0061061	GO:BP	muscle structure development	21118	17854		2
query_1	TRUE	1.73064e-05	439	93	14	0.150538	0.0318907	GO:0003012	GO:BP	muscle system process	21118	1597		2
query_1	TRUE	2.32488e-05	2788	93	34	0.365591	0.0121951	GO:0051239	GO:BP	regulation of multicellular organismal process	21118	15743		2
query_1	TRUE	7.27821e-05	526	74	13	0.175676	0.0247148	GO:0003013	GO:BP	circulatory system process	21118	1598		2
query_1	TRUE	8.70491e-05	2491	93	31	0.333333	0.0124448	GO:0035556	GO:BP	intracellular signal transduction	21118	10495		2
query_1	TRUE	0.000168783	312	26	7	0.269231	0.0224359	GO:0006936	GO:BP	muscle contraction	21118	2887		2
query_1	TRUE	0.000213174	1165	75	18	0.24	0.0154506	GO:0048646	GO:BP	anatomical structure formation involved in morphogenesis	21118	14992		2
query_1	TRUE	0.000358124	500	74	12	0.162162	0.024	GO:0008015	GO:BP	blood circulation	21118	3513		2
query_1	TRUE	0.000495564	197	93	9	0.0967742	0.0456853	GO:0008016	GO:BP	regulation of heart contraction	21118	3514		2
query_1	TRUE	0.000644245	267	93	10	0.107527	0.0374532	GO:0090257	GO:BP	regulation of muscle system process	21118	21327		2
query_1	TRUE	0.000818447	1045	81	17	0.209877	0.0162679	GO:0008284	GO:BP	positive regulation of cell population proliferation	21118	3581		2
query_1	TRUE	0.00104875	1506	79	20	0.253165	0.0132802	GO:0009967	GO:BP	positive regulation of signal transduction	21118	4280		2
query_1	TRUE	0.00210358	1725	79	21	0.265823	0.0121739	GO:0010647	GO:BP	positive regulation of cell communication	21118	4805		2
query_1	TRUE	0.00224681	1732	79	21	0.265823	0.0121247	GO:0023056	GO:BP	positive regulation of signaling	21118	7675		2
query_1	TRUE	0.0022582	236	93	9	0.0967742	0.0381356	GO:0060047	GO:BP	heart contraction	21118	16914		2
query_1	TRUE	0.00257971	5068	94	44	0.468085	0.00868193	GO:0048523	GO:BP	negative regulation of cellular process	21118	14890		2
query_1	TRUE	0.00274049	180	92	8	0.0869565	0.0444444	GO:0055001	GO:BP	muscle cell development	21118	16779		2
query_1	TRUE	0.00318518	246	93	9	0.0967742	0.0365854	GO:0003015	GO:BP	heart process	21118	1600		2
query_1	TRUE	0.00332062	313	74	9	0.121622	0.028754	GO:0019932	GO:BP	second-messenger-mediated signaling	21118	7039		2
query_1	TRUE	0.00355898	26	70	4	0.0571429	0.153846	GO:0007263	GO:BP	nitric oxide mediated signal transduction	21118	3167		2
query_1	TRUE	0.00376182	647	38	9	0.236842	0.0139104	GO:0048514	GO:BP	blood vessel morphogenesis	21118	14881		2
query_1	TRUE	0.00389535	3265	81	30	0.37037	0.00918836	GO:0010646	GO:BP	regulation of cell communication	21118	4804		2
query_1	TRUE	0.00434727	3851	81	33	0.407407	0.0085692	GO:0048583	GO:BP	regulation of response to stimulus	21118	14940		2
query_1	TRUE	0.00456084	5544	94	46	0.489362	0.00829726	GO:0048519	GO:BP	negative regulation of biological process	21118	14886		2
query_1	TRUE	0.00471634	258	93	9	0.0967742	0.0348837	GO:1903522	GO:BP	regulation of blood circulation	21118	26551		2
query_1	TRUE	0.00518215	65	69	5	0.0724638	0.0769231	GO:0055002	GO:BP	striated muscle cell development	21118	16780		2
query_1	TRUE	0.00525472	85	53	5	0.0943396	0.0588235	GO:0120162	GO:BP	positive regulation of cold-induced thermogenesis	21118	22886		2
query_1	TRUE	0.0058207	2198	57	19	0.333333	0.00864422	GO:0048584	GO:BP	positive regulation of response to stimulus	21118	14941		2
query_1	TRUE	0.00589195	969	79	15	0.189873	0.0154799	GO:1902533	GO:BP	positive regulation of intracellular signal transduction	21118	25686		2
query_1	TRUE	0.00598837	1174	92	18	0.195652	0.0153322	GO:0072359	GO:BP	circulatory system development	21118	20273		2
query_1	TRUE	0.00766477	911	75	14	0.186667	0.0153677	GO:0035239	GO:BP	tube morphogenesis	21118	10284		2
query_1	TRUE	0.00798953	8483	79	52	0.658228	0.00612991	GO:0032501	GO:BP	multicellular organismal process	21118	8831		2
query_1	TRUE	0.00909212	743	57	11	0.192982	0.0148048	GO:0001568	GO:BP	blood vessel development	21118	472		2
query_1	TRUE	0.0095527	173	30	5	0.166667	0.0289017	GO:0007219	GO:BP	Notch signaling pathway	21118	3130		2
query_1	TRUE	0.0097245	1589	93	21	0.225806	0.0132159	GO:1902531	GO:BP	regulation of intracellular signal transduction	21118	25684		2
query_1	TRUE	0.0104987	545	38	8	0.210526	0.0146789	GO:0001525	GO:BP	angiogenesis	21118	445		2
query_1	TRUE	0.0105495	2	46	2	0.0434783	1	GO:0099555	GO:BP	trans-synaptic signaling by nitric oxide, modulating synaptic transmission	21118	22408		2
query_1	TRUE	0.0105495	2	46	2	0.0434783	1	GO:0099554	GO:BP	trans-synaptic signaling by soluble gas, modulating synaptic transmission	21118	22407		2
query_1	TRUE	0.0119942	113	22	4	0.181818	0.0353982	GO:0006939	GO:BP	smooth muscle contraction	21118	2889		2
query_1	TRUE	0.0131037	903	79	14	0.177215	0.0155039	GO:0042327	GO:BP	positive regulation of phosphorylation	21118	11706		2
query_1	TRUE	0.0132562	773	57	11	0.192982	0.0142303	GO:0001944	GO:BP	vasculature development	21118	680		2
query_1	TRUE	0.0135201	3276	81	29	0.358025	0.00885226	GO:0023051	GO:BP	regulation of signaling	21118	7670		2
query_1	TRUE	0.0138693	384	91	10	0.10989	0.0260417	GO:0046486	GO:BP	glycerolipid metabolic process	21118	14207		2
query_1	TRUE	0.0146709	830	75	13	0.173333	0.0156627	GO:0001934	GO:BP	positive regulation of protein phosphorylation	21118	673		2
query_1	TRUE	0.0162677	2	57	2	0.0350877	1	GO:0007521	GO:BP	muscle cell fate determination	21118	3398		2
query_1	TRUE	0.0167652	388	92	10	0.108696	0.0257732	GO:0042692	GO:BP	muscle cell differentiation	21118	11921		2
query_1	TRUE	0.0189171	205	75	7	0.0933333	0.0341463	GO:0050679	GO:BP	positive regulation of epithelial cell proliferation	21118	15310		2
query_1	TRUE	0.0205955	5987	92	46	0.5	0.00768331	GO:0048856	GO:BP	anatomical structure development	21118	15191		2
query_1	TRUE	0.020805	1137	75	15	0.2	0.0131926	GO:0035295	GO:BP	tube development	21118	10319		2
query_1	TRUE	0.0245401	2715	79	25	0.316456	0.0092081	GO:0009653	GO:BP	anatomical structure morphogenesis	21118	4034		2
query_1	TRUE	0.024567	604	91	12	0.131868	0.0198675	GO:0010035	GO:BP	response to inorganic substance	21118	4322		2
query_1	TRUE	0.0262591	2809	91	28	0.307692	0.00996796	GO:0006796	GO:BP	phosphate-containing compound metabolic process	21118	2765		2
query_1	TRUE	0.0264466	4876	92	40	0.434783	0.00820345	GO:0048731	GO:BP	system development	21118	15076		2
query_1	TRUE	0.0284743	92	33	4	0.121212	0.0434783	GO:0001938	GO:BP	positive regulation of endothelial cell proliferation	21118	677		2
query_1	TRUE	0.0306476	2832	91	28	0.307692	0.00988701	GO:0006793	GO:BP	phosphorus metabolic process	21118	2762		2
query_1	TRUE	0.0316046	3	46	2	0.0434783	0.666667	GO:0099548	GO:BP	trans-synaptic signaling by nitric oxide	21118	22401		2
query_1	TRUE	0.0316046	3	46	2	0.0434783	0.666667	GO:0099543	GO:BP	trans-synaptic signaling by soluble gas	21118	22397		2
query_1	TRUE	0.0316046	3	46	2	0.0434783	0.666667	GO:0099163	GO:BP	synaptic signaling by nitric oxide	21118	22352		2
query_1	TRUE	0.0322275	4	33	2	0.0606061	0.5	GO:0070836	GO:BP	caveola assembly	21118	19139		2
query_1	TRUE	0.0338391	982	79	14	0.177215	0.0142566	GO:0010562	GO:BP	positive regulation of phosphorus metabolic process	21118	4726		2
query_1	TRUE	0.0338391	982	79	14	0.177215	0.0142566	GO:0045937	GO:BP	positive regulation of phosphate metabolic process	21118	13689		2
query_1	TRUE	0.0403094	1641	91	20	0.21978	0.0121877	GO:0031399	GO:BP	regulation of protein modification process	21118	8323		2
query_1	TRUE	0.0403222	6536	92	48	0.521739	0.00734394	GO:0032502	GO:BP	developmental process	21118	8832		2
query_1	TRUE	0.0426669	2	92	2	0.0217391	1	GO:0072105	GO:BP	ureteric peristalsis	21118	20031		2
query_1	TRUE	0.0426669	2	92	2	0.0217391	1	GO:0014849	GO:BP	ureter smooth muscle contraction	21118	5292		2
query_1	TRUE	0.0430902	424	75	9	0.12	0.0212264	GO:0050673	GO:BP	epithelial cell proliferation	21118	15304		2
query_1	TRUE	0.0436985	131	53	5	0.0943396	0.0381679	GO:0106106	GO:BP	cold-induced thermogenesis	21118	22601		2
query_1	TRUE	0.0436985	131	53	5	0.0943396	0.0381679	GO:0120161	GO:BP	regulation of cold-induced thermogenesis	21118	22885		2
query_1	TRUE	0.0438027	3097	81	27	0.333333	0.00871811	GO:0070887	GO:BP	cellular response to chemical stimulus	21118	19167		2
query_1	TRUE	0.043858	1753	93	21	0.225806	0.0119795	GO:0042127	GO:BP	regulation of cell population proliferation	21118	11585		2
query_1	TRUE	0.0451681	1529	75	17	0.226667	0.0111184	GO:0051247	GO:BP	positive regulation of protein metabolic process	21118	15748		2
query_1	TRUE	0.0452062	380	10	4	0.4	0.0105263	GO:0042060	GO:BP	wound healing	21118	11547		2
query_1	TRUE	0.0480329	1071	75	14	0.186667	0.0130719	GO:0031401	GO:BP	positive regulation of protein modification process	21118	8325		2
query_1	TRUE	0.0499491	734	26	7	0.269231	0.00953678	GO:0097435	GO:BP	supramolecular fiber organization	21118	21897		2
query_1	TRUE	0.000149299	213	70	8	0.114286	0.0375587	GO:0030017	GO:CC	sarcomere	21016	1023		2
query_1	TRUE	0.000303382	234	70	8	0.114286	0.034188	GO:0030016	GO:CC	myofibril	21016	1022		2
query_1	TRUE	0.000427961	245	70	8	0.114286	0.0326531	GO:0043292	GO:CC	contractile fiber	21016	2150		2
query_1	TRUE	0.000615089	493	27	7	0.259259	0.0141988	GO:0015629	GO:CC	actin cytoskeleton	21016	837		2
query_1	TRUE	0.00130193	2	46	2	0.0434783	1	GO:0008074	GO:CC	guanylate cyclase complex, soluble	21016	602		2
query_1	TRUE	0.00133329	100	52	5	0.0961538	0.05	GO:0005901	GO:CC	caveola	21016	530		2
query_1	TRUE	0.00199056	3	33	2	0.0606061	0.666667	GO:0002095	GO:CC	caveolar macromolecular signaling complex	21016	200		2
query_1	TRUE	0.0049746	131	52	5	0.0961538	0.0381679	GO:0044853	GO:CC	plasma membrane raft	21016	2423		2
query_1	TRUE	0.006086	170	70	6	0.0857143	0.0352941	GO:0042383	GO:CC	sarcolemma	21016	2025		2
query_1	TRUE	0.0168381	341	83	8	0.0963855	0.0234604	GO:0005938	GO:CC	cell cortex	21016	561		2
query_1	TRUE	0.0270939	138	70	5	0.0714286	0.0362319	GO:0030018	GO:CC	Z disc	21016	1024		2
query_1	TRUE	0.0426618	152	70	5	0.0714286	0.0328947	GO:0031674	GO:CC	I band	21016	1412		2
query_1	TRUE	0.0441554	122	47	4	0.0851064	0.0327869	GO:0005884	GO:CC	actin filament	21016	513		2
query_1	TRUE	0.00236826	2	46	2	0.0434783	1	GO:0047805	GO:MF	cytidylate cyclase activity	20802	8175		2
query_1	TRUE	0.00512611	17	53	3	0.0566038	0.176471	GO:0005324	GO:MF	long-chain fatty acid transporter activity	20802	1782		2
query_1	TRUE	0.0170561	366	71	8	0.112676	0.0218579	GO:0046982	GO:MF	protein heterodimerization activity	20802	7372		2
query_1	TRUE	0.0237982	1	1	1	1	1	GO:0070892	GO:MF	lipoteichoic acid immune receptor activity	20802	9972		2
query_1	TRUE	0.0237982	1	1	1	1	1	GO:0150025	GO:MF	oxidised low-density lipoprotein particle receptor activity	20802	11933		2
query_1	TRUE	0.0245598	1052	71	13	0.183099	0.0123574	GO:0046983	GO:MF	protein dimerization activity	20802	7373		2
query_1	TRUE	0.0475963	2	1	1	1	0.5	GO:0015636	GO:MF	short-chain fatty acid transmembrane transporter activity	20802	3360		2
query_1	TRUE	0.0124979	146	71	7	0.0985915	0.0479452	KEGG:05418	KEGG	Fluid shear stress and atherosclerosis	8790	471		2
query_1	TRUE	0.0409571	170	74	7	0.0945946	0.0411765	KEGG:04022	KEGG	cGMP-PKG signaling pathway	8790	232		2
query_1	TRUE	0.0139839	8	87	3	0.0344828	0.375	REAC:R-MMU-1855183	REAC	Synthesis of IP2, IP, and Ins in the cytosol	8631	1436		2
query_1	TRUE	0.0222261	28	27	3	0.111111	0.107143	REAC:R-MMU-445355	REAC	Smooth Muscle Contraction	8631	1408		2
query_1	TRUE	0.0239734	44	91	5	0.0549451	0.113636	REAC:R-MMU-1483249	REAC	Inositol phosphate metabolism	8631	667		2
query_1	TRUE	0.00200626	13664	89	76	0.853933	0.00556206	TF:M02844	TF	Factor: BCL6B; motif: NNNNCCGCCCCWNNNN	21836	262		2
query_1	TRUE	0.00338233	3971	79	32	0.405063	0.00805842	TF:M02831	TF	Factor: Zfp281; motif: NNCCCCCCCCCCMYC	21836	3832		2
query_1	TRUE	0.00489323	4460	79	34	0.43038	0.00762332	TF:M03944_1	TF	Factor: Zfp740; motif: NCCCCCCCAC; match class: 1	21836	4009		2
query_1	TRUE	0.00725806	7486	80	47	0.5875	0.00627839	TF:M07436	TF	Factor: WT1; motif: NNGGGNGGGSGN	21836	3698		2
query_1	TRUE	0.00731408	3300	79	28	0.35443	0.00848485	TF:M07461_1	TF	Factor: KLF; motif: GGGNGGGG; match class: 1	21836	1835		2
query_1	TRUE	0.00826483	4610	88	37	0.420455	0.00802603	TF:M01202	TF	Factor: VDR:RXR; motif: GGGTCAWNGRGTTCA	21836	3688		2
query_1	TRUE	0.0124406	10998	81	60	0.740741	0.00545554	TF:M07289_1	TF	Factor: GKLF; motif: NNNRGGNGNGGSN; match class: 1	21836	1337		2
query_1	TRUE	0.0146042	3827	79	30	0.379747	0.00783904	TF:M02834_1	TF	Factor: Zfp740; motif: NNNCCCCCCCCMNNNN; match class: 1	21836	4005		2
query_1	TRUE	0.0189784	3877	79	30	0.379747	0.00773794	TF:M07436_1	TF	Factor: WT1; motif: NNGGGNGGGSGN; match class: 1	21836	3699		2
query_1	TRUE	0.0257323	8105	88	52	0.590909	0.00641579	TF:M07397	TF	Factor: ZBP89; motif: CCCCKCCCCCNN	21836	3738		2
query_1	TRUE	0.0259834	7957	83	49	0.590361	0.0061581	TF:M02023	TF	Factor: MAZ; motif: NKGGGAGGGGRGGR	21836	2008		2
query_1	TRUE	0.0392429	14458	85	73	0.858824	0.00504911	TF:M00378_1	TF	Factor: Pax-4; motif: NNNNNYCACCCB; match class: 1	21836	2597		2
query_1	TRUE	0.0485873	10752	88	62	0.704545	0.00576637	TF:M10375	TF	Factor: Sp1; motif: GGNGGGGGNGGGGGMGGGGCNGGG	21836	3196		2
query_1	TRUE	8.81689e-17	2868	228	86	0.377193	0.0299861	GO:0032879	GO:BP	regulation of localization	21118	9109		3
query_1	TRUE	2.27016e-13	792	222	40	0.18018	0.0505051	GO:0030029	GO:BP	actin filament-based process	21118	7698		3
query_1	TRUE	2.51597e-13	654	254	39	0.153543	0.059633	GO:0061061	GO:BP	muscle structure development	21118	17854		3
query_1	TRUE	3.39152e-12	439	234	30	0.128205	0.0683371	GO:0003012	GO:BP	muscle system process	21118	1597		3
query_1	TRUE	1.89461e-11	1390	222	50	0.225225	0.0359712	GO:0007010	GO:BP	cytoskeleton organization	21118	2946		3
query_1	TRUE	3.22019e-11	5987	255	130	0.509804	0.0217137	GO:0048856	GO:BP	anatomical structure development	21118	15191		3
query_1	TRUE	3.88887e-11	705	222	35	0.157658	0.0496454	GO:0030036	GO:BP	actin cytoskeleton organization	21118	7705		3
query_1	TRUE	4.47641e-11	2715	255	79	0.309804	0.0290976	GO:0009653	GO:BP	anatomical structure morphogenesis	21118	4034		3
query_1	TRUE	5.49878e-11	6536	255	137	0.537255	0.0209608	GO:0032502	GO:BP	developmental process	21118	8832		3
query_1	TRUE	8.91421e-11	312	55	14	0.254545	0.0448718	GO:0006936	GO:BP	muscle contraction	21118	2887		3
query_1	TRUE	1.98322e-10	1871	228	58	0.254386	0.0309995	GO:0051049	GO:BP	regulation of transport	21118	15586		3
query_1	TRUE	3.57406e-10	2788	234	74	0.316239	0.0265423	GO:0051239	GO:BP	regulation of multicellular organismal process	21118	15743		3
query_1	TRUE	4.12811e-10	6305	209	113	0.54067	0.0179223	GO:0048518	GO:BP	positive regulation of biological process	21118	14885		3
query_1	TRUE	3.18154e-09	5796	219	109	0.497717	0.0188061	GO:0048522	GO:BP	positive regulation of cellular process	21118	14889		3
query_1	TRUE	1.63682e-08	500	230	27	0.117391	0.054	GO:0008015	GO:BP	blood circulation	21118	3513		3
query_1	TRUE	2.34367e-08	629	230	30	0.130435	0.0476948	GO:0044057	GO:BP	regulation of system process	21118	12641		3
query_1	TRUE	2.70488e-08	4876	255	107	0.419608	0.0219442	GO:0048731	GO:BP	system development	21118	15076		3
query_1	TRUE	3.05052e-08	5441	255	115	0.45098	0.0211358	GO:0007275	GO:BP	multicellular organism development	21118	3179		3
query_1	TRUE	5.21328e-08	526	230	27	0.117391	0.0513308	GO:0003013	GO:BP	circulatory system process	21118	1598		3
query_1	TRUE	1.44424e-07	8483	166	108	0.650602	0.0127313	GO:0032501	GO:BP	multicellular organismal process	21118	8831		3
query_1	TRUE	1.51388e-07	734	95	20	0.210526	0.027248	GO:0097435	GO:BP	supramolecular fiber organization	21118	21897		3
query_1	TRUE	1.7155e-07	1074	217	37	0.170507	0.0344507	GO:0051270	GO:BP	regulation of cellular component movement	21118	15765		3
query_1	TRUE	2.18193e-07	2491	221	61	0.276018	0.0244882	GO:0035556	GO:BP	intracellular signal transduction	21118	10495		3
query_1	TRUE	5.95752e-07	2075	217	53	0.24424	0.0255422	GO:0006928	GO:BP	movement of cell or subcellular component	21118	2879		3
query_1	TRUE	6.01343e-07	3029	254	75	0.295276	0.0247606	GO:0065009	GO:BP	regulation of molecular function	21118	18665		3
query_1	TRUE	7.35056e-07	388	254	23	0.0905512	0.0592784	GO:0042692	GO:BP	muscle cell differentiation	21118	11921		3
query_1	TRUE	7.87041e-07	1653	217	46	0.211982	0.0278282	GO:0048870	GO:BP	cell motility	21118	15204		3
query_1	TRUE	7.87041e-07	1653	217	46	0.211982	0.0278282	GO:0051674	GO:BP	localization of cell	21118	16076		3
query_1	TRUE	1.00299e-06	3617	255	84	0.329412	0.0232237	GO:0048513	GO:BP	animal organ development	21118	14880		3
query_1	TRUE	1.15522e-06	1165	234	39	0.166667	0.0334764	GO:0048646	GO:BP	anatomical structure formation involved in morphogenesis	21118	14992		3
query_1	TRUE	1.2743e-06	2591	254	67	0.26378	0.0258587	GO:0050793	GO:BP	regulation of developmental process	21118	15370		3
query_1	TRUE	2.54066e-06	1839	217	48	0.221198	0.0261011	GO:0040011	GO:BP	locomotion	21118	11494		3
query_1	TRUE	2.90103e-06	5068	254	104	0.409449	0.0205209	GO:0048523	GO:BP	negative regulation of cellular process	21118	14890		3
query_1	TRUE	3.73918e-06	1491	217	42	0.193548	0.028169	GO:0016477	GO:BP	cell migration	21118	5837		3
query_1	TRUE	4.2412e-06	986	217	33	0.152074	0.0334686	GO:2000145	GO:BP	regulation of cell motility	21118	29347		3
query_1	TRUE	5.03413e-06	5544	254	110	0.433071	0.0198413	GO:0048519	GO:BP	negative regulation of biological process	21118	14886		3
query_1	TRUE	7.49297e-06	3265	254	76	0.299213	0.0232772	GO:0010646	GO:BP	regulation of cell communication	21118	4804		3
query_1	TRUE	7.70947e-06	100	115	9	0.0782609	0.09	GO:0070252	GO:BP	actin-mediated cell contraction	21118	18802		3
query_1	TRUE	8.40069e-06	743	234	29	0.123932	0.039031	GO:0001568	GO:BP	blood vessel development	21118	472		3
query_1	TRUE	1.02364e-05	180	254	15	0.0590551	0.0833333	GO:0055001	GO:BP	muscle cell development	21118	16779		3
query_1	TRUE	1.16956e-05	1372	165	33	0.2	0.0240525	GO:0007155	GO:BP	cell adhesion	21118	3068		3
query_1	TRUE	1.21554e-05	741	253	30	0.118577	0.0404858	GO:0034330	GO:BP	cell junction organization	21118	9873		3
query_1	TRUE	1.26459e-05	1174	252	39	0.154762	0.0332198	GO:0072359	GO:BP	circulatory system development	21118	20273		3
query_1	TRUE	1.40025e-05	1035	217	33	0.152074	0.0318841	GO:0040012	GO:BP	regulation of locomotion	21118	11495		3
query_1	TRUE	1.44806e-05	1384	165	33	0.2	0.0238439	GO:0022610	GO:BP	biological adhesion	21118	7625		3
query_1	TRUE	1.67918e-05	934	217	31	0.142857	0.0331906	GO:0030334	GO:BP	regulation of cell migration	21118	7836		3
query_1	TRUE	1.7994e-05	313	254	19	0.0748031	0.0607029	GO:0019932	GO:BP	second-messenger-mediated signaling	21118	7039		3
query_1	TRUE	1.90182e-05	6090	233	108	0.463519	0.017734	GO:0016043	GO:BP	cellular component organization	21118	5665		3
query_1	TRUE	2.02461e-05	773	234	29	0.123932	0.0375162	GO:0001944	GO:BP	vasculature development	21118	680		3
query_1	TRUE	2.06932e-05	3276	254	75	0.295276	0.0228938	GO:0023051	GO:BP	regulation of signaling	21118	7670		3
query_1	TRUE	2.43164e-05	113	81	8	0.0987654	0.0707965	GO:0006939	GO:BP	smooth muscle contraction	21118	2889		3
query_1	TRUE	3.34463e-05	258	254	17	0.0669291	0.0658915	GO:1903522	GO:BP	regulation of blood circulation	21118	26551		3
query_1	TRUE	3.48606e-05	197	254	15	0.0590551	0.0761421	GO:0008016	GO:BP	regulation of heart contraction	21118	3514		3
query_1	TRUE	3.63617e-05	867	254	32	0.125984	0.0369089	GO:0060341	GO:BP	regulation of cellular localization	21118	17166		3
query_1	TRUE	4.3079e-05	173	174	12	0.0689655	0.0693642	GO:0007219	GO:BP	Notch signaling pathway	21118	3130		3
query_1	TRUE	4.32254e-05	697	206	25	0.121359	0.035868	GO:0070848	GO:BP	response to growth factor	21118	19148		3
query_1	TRUE	4.39476e-05	442	254	22	0.0866142	0.0497738	GO:0060537	GO:BP	muscle tissue development	21118	17353		3
query_1	TRUE	5.09565e-05	311	217	17	0.078341	0.0546624	GO:0090130	GO:BP	tissue migration	21118	21207		3
query_1	TRUE	5.73486e-05	129	52	7	0.134615	0.0542636	GO:0030048	GO:BP	actin filament-based movement	21118	7713		3
query_1	TRUE	5.98382e-05	236	254	16	0.0629921	0.0677966	GO:0060047	GO:BP	heart contraction	21118	16914		3
query_1	TRUE	7.29534e-05	581	217	23	0.105991	0.0395869	GO:2000147	GO:BP	positive regulation of cell motility	21118	29349		3
query_1	TRUE	7.51095e-05	1192	254	38	0.149606	0.0318792	GO:0006812	GO:BP	cation transport	21118	2781		3
query_1	TRUE	8.11333e-05	380	162	16	0.0987654	0.0421053	GO:0042060	GO:BP	wound healing	21118	11547		3
query_1	TRUE	9.22212e-05	647	230	25	0.108696	0.0386399	GO:0048514	GO:BP	blood vessel morphogenesis	21118	14881		3
query_1	TRUE	0.000103696	6270	233	108	0.463519	0.0172249	GO:0071840	GO:BP	cellular component organization or biogenesis	21118	19815		3
query_1	TRUE	0.000104624	545	217	22	0.101382	0.040367	GO:0001525	GO:BP	angiogenesis	21118	445		3
query_1	TRUE	0.000106749	246	254	16	0.0629921	0.0650407	GO:0003015	GO:BP	heart process	21118	1600		3
query_1	TRUE	0.000120698	3876	238	78	0.327731	0.0201238	GO:0065008	GO:BP	regulation of biological quality	21118	18664		3
query_1	TRUE	0.000123114	598	217	23	0.105991	0.0384615	GO:0040017	GO:BP	positive regulation of locomotion	21118	11500		3
query_1	TRUE	0.000123114	598	217	23	0.105991	0.0384615	GO:0051272	GO:BP	positive regulation of cellular component movement	21118	15767		3
query_1	TRUE	0.000139933	6168	224	103	0.459821	0.0166991	GO:0051179	GO:BP	localization	21118	15694		3
query_1	TRUE	0.000153078	557	217	22	0.101382	0.0394973	GO:0030335	GO:BP	positive regulation of cell migration	21118	7837		3
query_1	TRUE	0.000155901	4378	254	89	0.350394	0.0203289	GO:0030154	GO:BP	cell differentiation	21118	7739		3
query_1	TRUE	0.000164762	1589	215	40	0.186047	0.0251731	GO:1902531	GO:BP	regulation of intracellular signal transduction	21118	25684		3
query_1	TRUE	0.000174834	224	217	14	0.0645161	0.0625	GO:0043542	GO:BP	endothelial cell migration	21118	12432		3
query_1	TRUE	0.000197741	327	254	18	0.0708661	0.0550459	GO:0007517	GO:BP	muscle organ development	21118	3394		3
query_1	TRUE	0.000198614	517	162	18	0.111111	0.0348162	GO:0009611	GO:BP	response to wounding	21118	3996		3
query_1	TRUE	0.000204215	302	217	16	0.0737327	0.0529801	GO:0010631	GO:BP	epithelial cell migration	21118	4789		3
query_1	TRUE	0.000215937	888	254	31	0.122047	0.0349099	GO:0098655	GO:BP	cation transmembrane transport	21118	22067		3
query_1	TRUE	0.000233761	305	217	16	0.0737327	0.052459	GO:0090132	GO:BP	epithelium migration	21118	21209		3
query_1	TRUE	0.000264586	207	206	13	0.0631068	0.0628019	GO:0003018	GO:BP	vascular process in circulatory system	21118	1603		3
query_1	TRUE	0.000272239	298	254	17	0.0669291	0.057047	GO:0051146	GO:BP	striated muscle cell differentiation	21118	15661		3
query_1	TRUE	0.000275723	436	217	19	0.0875576	0.043578	GO:0001667	GO:BP	ameboidal-type cell migration	21118	497		3
query_1	TRUE	0.000281471	1923	254	50	0.19685	0.026001	GO:0009888	GO:BP	tissue development	21118	4221		3
query_1	TRUE	0.000308111	267	221	15	0.0678733	0.0561798	GO:0090257	GO:BP	regulation of muscle system process	21118	21327		3
query_1	TRUE	0.000317066	911	252	31	0.123016	0.0340285	GO:0035239	GO:BP	tube morphogenesis	21118	10284		3
query_1	TRUE	0.000322176	669	205	23	0.112195	0.0343797	GO:0071363	GO:BP	cellular response to growth factor stimulus	21118	19448		3
query_1	TRUE	0.000334851	1005	254	33	0.129921	0.0328358	GO:0051050	GO:BP	positive regulation of transport	21118	15587		3
query_1	TRUE	0.000348037	1649	254	45	0.177165	0.0272893	GO:0045595	GO:BP	regulation of cell differentiation	21118	13369		3
query_1	TRUE	0.000351162	4454	254	89	0.350394	0.019982	GO:0048869	GO:BP	cellular developmental process	21118	15203		3
query_1	TRUE	0.000395052	969	215	29	0.134884	0.0299278	GO:1902533	GO:BP	positive regulation of intracellular signal transduction	21118	25686		3
query_1	TRUE	0.000397248	722	254	27	0.106299	0.0373961	GO:0043269	GO:BP	regulation of ion transport	21118	12252		3
query_1	TRUE	0.000445568	773	254	28	0.110236	0.0362225	GO:0098662	GO:BP	inorganic cation transmembrane transport	21118	22074		3
query_1	TRUE	0.000456231	3851	230	74	0.321739	0.0192158	GO:0048583	GO:BP	regulation of response to stimulus	21118	14940		3
query_1	TRUE	0.000482021	150	204	11	0.0539216	0.0733333	GO:1902600	GO:BP	proton transmembrane transport	21118	25734		3
query_1	TRUE	0.000542327	1412	205	35	0.170732	0.0247875	GO:0051094	GO:BP	positive regulation of developmental process	21118	15617		3
query_1	TRUE	0.000662432	178	217	12	0.0552995	0.0674157	GO:0010594	GO:BP	regulation of endothelial cell migration	21118	4754		3
query_1	TRUE	0.000729581	65	91	6	0.0659341	0.0923077	GO:0055002	GO:BP	striated muscle cell development	21118	16780		3
query_1	TRUE	0.000732525	2308	214	49	0.228972	0.0212305	GO:0050790	GO:BP	regulation of catalytic activity	21118	15368		3
query_1	TRUE	0.000741288	841	254	29	0.114173	0.0344828	GO:0098660	GO:BP	inorganic ion transmembrane transport	21118	22072		3
query_1	TRUE	0.000828541	802	209	25	0.119617	0.0311721	GO:0043086	GO:BP	negative regulation of catalytic activity	21118	12170		3
query_1	TRUE	0.000926834	1103	254	34	0.133858	0.030825	GO:0034220	GO:BP	ion transmembrane transport	21118	9802		3
query_1	TRUE	0.000999868	1166	209	31	0.148325	0.0265866	GO:0044092	GO:BP	negative regulation of molecular function	21118	12674		3
query_1	TRUE	0.00126241	410	52	9	0.173077	0.0219512	GO:0032970	GO:BP	regulation of actin filament-based process	21118	9187		3
query_1	TRUE	0.00159525	1056	223	30	0.134529	0.0284091	GO:0000902	GO:BP	cell morphogenesis	21118	306		3
query_1	TRUE	0.00159907	438	219	18	0.0821918	0.0410959	GO:0007015	GO:BP	actin filament organization	21118	2949		3
query_1	TRUE	0.00166336	2809	209	54	0.258373	0.0192239	GO:0006796	GO:BP	phosphate-containing compound metabolic process	21118	2765		3
query_1	TRUE	0.00167925	1572	254	42	0.165354	0.0267176	GO:0006811	GO:BP	ion transport	21118	2780		3
query_1	TRUE	0.00170687	419	254	19	0.0748031	0.0453461	GO:0014706	GO:BP	striated muscle tissue development	21118	5207		3
query_1	TRUE	0.00173514	1200	219	32	0.146119	0.0266667	GO:0051130	GO:BP	positive regulation of cellular component organization	21118	15646		3
query_1	TRUE	0.00175028	3097	196	55	0.280612	0.0177591	GO:0070887	GO:BP	cellular response to chemical stimulus	21118	19167		3
query_1	TRUE	0.00202063	1137	255	34	0.133333	0.0299033	GO:0035295	GO:BP	tube development	21118	10319		3
query_1	TRUE	0.002148	2832	209	54	0.258373	0.0190678	GO:0006793	GO:BP	phosphorus metabolic process	21118	2762		3
query_1	TRUE	0.00236006	238	217	13	0.0599078	0.0546218	GO:0010632	GO:BP	regulation of epithelial cell migration	21118	4790		3
query_1	TRUE	0.0026276	2853	230	58	0.252174	0.0203295	GO:0009966	GO:BP	regulation of signal transduction	21118	4279		3
query_1	TRUE	0.0027751	1506	215	36	0.167442	0.0239044	GO:0009967	GO:BP	positive regulation of signal transduction	21118	4280		3
query_1	TRUE	0.00283552	45	91	5	0.0549451	0.111111	GO:0045214	GO:BP	sarcomere organization	21118	13227		3
query_1	TRUE	0.00304181	2453	254	56	0.220472	0.0228292	GO:0071310	GO:BP	cellular response to organic substance	21118	19397		3
query_1	TRUE	0.00336029	4502	234	81	0.346154	0.017992	GO:0006810	GO:BP	transport	21118	2779		3
query_1	TRUE	0.0034528	4658	234	83	0.354701	0.0178188	GO:0051234	GO:BP	establishment of localization	21118	15738		3
query_1	TRUE	0.00351056	45	95	5	0.0526316	0.111111	GO:1903115	GO:BP	regulation of actin filament-based movement	21118	26196		3
query_1	TRUE	0.00364815	1678	254	43	0.169291	0.0256257	GO:0044093	GO:BP	positive regulation of molecular function	21118	12675		3
query_1	TRUE	0.00388662	9950	218	137	0.62844	0.0137688	GO:0050896	GO:BP	response to stimulus	21118	15456		3
query_1	TRUE	0.00409399	110	217	9	0.0414747	0.0818182	GO:0010595	GO:BP	positive regulation of endothelial cell migration	21118	4755		3
query_1	TRUE	0.00429412	1619	247	41	0.165992	0.0253243	GO:0009719	GO:BP	response to endogenous stimulus	21118	4080		3
query_1	TRUE	0.00464903	102	238	9	0.0378151	0.0882353	GO:0019935	GO:BP	cyclic-nucleotide-mediated signaling	21118	7042		3
query_1	TRUE	0.00485654	493	254	20	0.0787402	0.040568	GO:0034765	GO:BP	regulation of ion transmembrane transport	21118	10071		3
query_1	TRUE	0.00626687	74	115	6	0.0521739	0.0810811	GO:0086003	GO:BP	cardiac muscle cell contraction	21118	21018		3
query_1	TRUE	0.00628543	592	254	22	0.0866142	0.0371622	GO:0034762	GO:BP	regulation of transmembrane transport	21118	10068		3
query_1	TRUE	0.00701462	352	215	15	0.0697674	0.0426136	GO:0031589	GO:BP	cell-substrate adhesion	21118	8414		3
query_1	TRUE	0.00702318	135	141	8	0.0567376	0.0592593	GO:0001936	GO:BP	regulation of endothelial cell proliferation	21118	675		3
query_1	TRUE	0.0071836	2198	208	44	0.211538	0.0200182	GO:0048584	GO:BP	positive regulation of response to stimulus	21118	14941		3
query_1	TRUE	0.00852358	153	217	10	0.0460829	0.0653595	GO:0010634	GO:BP	positive regulation of epithelial cell migration	21118	4792		3
query_1	TRUE	0.00901577	3798	233	70	0.300429	0.0184308	GO:0006996	GO:BP	organelle organization	21118	2933		3
query_1	TRUE	0.00920474	474	164	15	0.0914634	0.0316456	GO:0050808	GO:BP	synapse organization	21118	15383		3
query_1	TRUE	0.00948796	1725	215	38	0.176744	0.022029	GO:0010647	GO:BP	positive regulation of cell communication	21118	4805		3
query_1	TRUE	0.00964856	69	133	6	0.0451128	0.0869565	GO:0098900	GO:BP	regulation of action potential	21118	22205		3
query_1	TRUE	0.00989101	870	166	21	0.126506	0.0241379	GO:0055082	GO:BP	cellular chemical homeostasis	21118	16836		3
query_1	TRUE	0.0104251	1732	215	38	0.176744	0.02194	GO:0023056	GO:BP	positive regulation of signaling	21118	7675		3
query_1	TRUE	0.0106527	12140	224	161	0.71875	0.0132619	GO:0050794	GO:BP	regulation of cellular process	21118	15371		3
query_1	TRUE	0.0119514	58	254	7	0.0275591	0.12069	GO:0001954	GO:BP	positive regulation of cell-matrix adhesion	21118	688		3
query_1	TRUE	0.0140581	1533	254	39	0.153543	0.0254403	GO:0055085	GO:BP	transmembrane transport	21118	16838		3
query_1	TRUE	0.0153288	150	141	8	0.0567376	0.0533333	GO:0001935	GO:BP	endothelial cell proliferation	21118	674		3
query_1	TRUE	0.0165914	64	91	5	0.0549451	0.078125	GO:0030239	GO:BP	myofibril assembly	21118	7790		3
query_1	TRUE	0.0176734	282	254	14	0.0551181	0.0496454	GO:0022898	GO:BP	regulation of transmembrane transporter activity	21118	7637		3
query_1	TRUE	0.0181269	10	10	2	0.2	0.2	GO:0030049	GO:BP	muscle filament sliding	21118	7714		3
query_1	TRUE	0.0184199	135	115	7	0.0608696	0.0518519	GO:0060048	GO:BP	cardiac muscle contraction	21118	16915		3
query_1	TRUE	0.019157	122	128	7	0.0546875	0.057377	GO:0043534	GO:BP	blood vessel endothelial cell migration	21118	12427		3
query_1	TRUE	0.0207962	12686	228	168	0.736842	0.0132429	GO:0050789	GO:BP	regulation of biological process	21118	15367		3
query_1	TRUE	0.0209492	963	222	26	0.117117	0.026999	GO:0022603	GO:BP	regulation of anatomical structure morphogenesis	21118	7618		3
query_1	TRUE	0.0217673	44	141	5	0.035461	0.113636	GO:0001937	GO:BP	negative regulation of endothelial cell proliferation	21118	676		3
query_1	TRUE	0.0221494	11	10	2	0.2	0.181818	GO:0033275	GO:BP	actin-myosin filament sliding	21118	9361		3
query_1	TRUE	0.0223946	922	205	24	0.117073	0.0260304	GO:0045597	GO:BP	positive regulation of cell differentiation	21118	13371		3
query_1	TRUE	0.0238834	371	254	16	0.0629921	0.0431267	GO:1904062	GO:BP	regulation of cation transmembrane transport	21118	27035		3
query_1	TRUE	0.024582	1245	228	31	0.135965	0.0248996	GO:0048878	GO:BP	chemical homeostasis	21118	15212		3
query_1	TRUE	0.0246772	2428	223	48	0.215247	0.0197694	GO:0051128	GO:BP	regulation of cellular component organization	21118	15644		3
query_1	TRUE	0.0247219	1753	180	33	0.183333	0.0188249	GO:0042127	GO:BP	regulation of cell population proliferation	21118	11585		3
query_1	TRUE	0.0248566	1177	218	29	0.133028	0.0246389	GO:0009628	GO:BP	response to abiotic stimulus	21118	4009		3
query_1	TRUE	0.0252515	1359	230	33	0.143478	0.0242826	GO:0010648	GO:BP	negative regulation of cell communication	21118	4806		3
query_1	TRUE	0.0257626	65	254	7	0.0275591	0.107692	GO:0086001	GO:BP	cardiac muscle cell action potential	21118	21016		3
query_1	TRUE	0.0264148	1362	230	33	0.143478	0.0242291	GO:0023057	GO:BP	negative regulation of signaling	21118	7676		3
query_1	TRUE	0.0266037	3	45	2	0.0444444	0.666667	GO:0007525	GO:BP	somatic muscle development	21118	3402		3
query_1	TRUE	0.0280282	655	234	21	0.0897436	0.0320611	GO:0030855	GO:BP	epithelial cell differentiation	21118	8051		3
query_1	TRUE	0.0281396	228	49	6	0.122449	0.0263158	GO:0051495	GO:BP	positive regulation of cytoskeleton organization	21118	15934		3
query_1	TRUE	0.0294806	663	232	21	0.0905172	0.0316742	GO:0006897	GO:BP	endocytosis	21118	2853		3
query_1	TRUE	0.030488	296	254	14	0.0551181	0.0472973	GO:0032409	GO:BP	regulation of transporter activity	21118	8766		3
query_1	TRUE	0.0306964	1333	247	34	0.137652	0.0255064	GO:0071495	GO:BP	cellular response to endogenous stimulus	21118	19572		3
query_1	TRUE	0.0316505	720	215	21	0.0976744	0.0291667	GO:0030155	GO:BP	regulation of cell adhesion	21118	7740		3
query_1	TRUE	0.0339771	3002	120	35	0.291667	0.0116589	GO:0003008	GO:BP	system process	21118	1593		3
query_1	TRUE	0.0352858	446	243	17	0.0699588	0.0381166	GO:0006091	GO:BP	generation of precursor metabolites and energy	21118	2131		3
query_1	TRUE	0.03588	151	206	9	0.0436893	0.0596026	GO:0035296	GO:BP	regulation of tube diameter	21118	10320		3
query_1	TRUE	0.03588	151	206	9	0.0436893	0.0596026	GO:0097746	GO:BP	blood vessel diameter maintenance	21118	22006		3
query_1	TRUE	0.0367307	2	91	2	0.021978	1	GO:0007521	GO:BP	muscle cell fate determination	21118	3398		3
query_1	TRUE	0.0368549	359	159	12	0.0754717	0.0334262	GO:0050678	GO:BP	regulation of epithelial cell proliferation	21118	15309		3
query_1	TRUE	0.0378202	152	206	9	0.0436893	0.0592105	GO:0035150	GO:BP	regulation of tube size	21118	10208		3
query_1	TRUE	0.0384767	460	146	13	0.0890411	0.0282609	GO:0042391	GO:BP	regulation of membrane potential	21118	11753		3
query_1	TRUE	0.0397012	1504	251	37	0.14741	0.0246011	GO:0007267	GO:BP	cell-cell signaling	21118	3171		3
query_1	TRUE	0.0399079	3418	206	57	0.276699	0.0166764	GO:0010033	GO:BP	response to organic substance	21118	4320		3
query_1	TRUE	0.0400485	74	238	7	0.0294118	0.0945946	GO:0019933	GO:BP	cAMP-mediated signaling	21118	7040		3
query_1	TRUE	0.0407756	424	159	13	0.081761	0.0306604	GO:0050673	GO:BP	epithelial cell proliferation	21118	15304		3
query_1	TRUE	0.0409939	956	166	21	0.126506	0.0219665	GO:0019725	GO:BP	cellular homeostasis	21118	6957		3
query_1	TRUE	0.0426055	8351	217	116	0.534562	0.0138906	GO:0051716	GO:BP	cellular response to stimulus	21118	16110		3
query_1	TRUE	0.0447686	69	174	6	0.0344828	0.0869565	GO:0032835	GO:BP	glomerulus development	21118	9092		3
query_1	TRUE	0.0493807	37	200	5	0.025	0.135135	GO:0060306	GO:BP	regulation of membrane repolarization	21118	17132		3
query_1	TRUE	1.48125e-20	245	91	22	0.241758	0.0897959	GO:0043292	GO:CC	contractile fiber	21016	2150		3
query_1	TRUE	2.20435e-20	213	91	21	0.230769	0.0985915	GO:0030017	GO:CC	sarcomere	21016	1023		3
query_1	TRUE	1.63116e-19	234	91	21	0.230769	0.0897436	GO:0030016	GO:CC	myofibril	21016	1022		3
query_1	TRUE	2.91448e-17	138	254	23	0.0905512	0.166667	GO:0030018	GO:CC	Z disc	21016	1024		3
query_1	TRUE	2.20158e-16	493	225	35	0.155556	0.0709939	GO:0015629	GO:CC	actin cytoskeleton	21016	837		3
query_1	TRUE	2.79921e-16	152	254	23	0.0905512	0.151316	GO:0031674	GO:CC	I band	21016	1412		3
query_1	TRUE	8.51616e-13	91	225	16	0.0711111	0.175824	GO:0032432	GO:CC	actin filament bundle	21016	1528		3
query_1	TRUE	1.19472e-11	2071	254	67	0.26378	0.0323515	GO:0030054	GO:CC	cell junction	21016	1026		3
query_1	TRUE	1.72576e-11	986	91	26	0.285714	0.0263692	GO:0099512	GO:CC	supramolecular fiber	21016	3781		3
query_1	TRUE	1.89894e-11	2268	225	65	0.288889	0.0286596	GO:0005856	GO:CC	cytoskeleton	21016	492		3
query_1	TRUE	1.99515e-11	11093	245	186	0.759184	0.0167673	GO:0005737	GO:CC	cytoplasm	21016	385		3
query_1	TRUE	2.03439e-11	993	91	26	0.285714	0.0261833	GO:0099081	GO:CC	supramolecular polymer	21016	3751		3
query_1	TRUE	1.33403e-09	1296	91	27	0.296703	0.0208333	GO:0099080	GO:CC	supramolecular complex	21016	3750		3
query_1	TRUE	1.52198e-09	82	225	13	0.0577778	0.158537	GO:0097517	GO:CC	contractile actin filament bundle	21016	3391		3
query_1	TRUE	1.52198e-09	82	225	13	0.0577778	0.158537	GO:0001725	GO:CC	stress fiber	21016	184		3
query_1	TRUE	6.00987e-09	91	225	13	0.0577778	0.142857	GO:0042641	GO:CC	actomyosin	21016	2061		3
query_1	TRUE	4.00667e-08	658	254	31	0.122047	0.0471125	GO:0070161	GO:CC	anchoring junction	21016	2765		3
query_1	TRUE	9.64228e-08	195	254	17	0.0669291	0.0871795	GO:0030055	GO:CC	cell-substrate junction	21016	1027		3
query_1	TRUE	2.27097e-07	184	247	16	0.0647773	0.0869565	GO:0005925	GO:CC	focal adhesion	21016	550		3
query_1	TRUE	8.03279e-07	1467	254	46	0.181102	0.0313565	GO:0045202	GO:CC	synapse	21016	2447		3
query_1	TRUE	1.00875e-06	122	90	9	0.1	0.0737705	GO:0005884	GO:CC	actin filament	21016	513		3
query_1	TRUE	2.55492e-06	6817	219	112	0.511416	0.0164295	GO:0071944	GO:CC	cell periphery	21016	3132		3
query_1	TRUE	3.37705e-06	125	222	12	0.0540541	0.096	GO:0030863	GO:CC	cortical cytoskeleton	21016	1149		3
query_1	TRUE	3.95839e-06	4515	230	87	0.378261	0.0192691	GO:0043228	GO:CC	non-membrane-bounded organelle	21016	2129		3
query_1	TRUE	7.62793e-06	4500	230	86	0.373913	0.0191111	GO:0043232	GO:CC	intracellular non-membrane-bounded organelle	21016	2133		3
query_1	TRUE	1.62201e-05	1563	254	45	0.177165	0.0287908	GO:0043005	GO:CC	neuron projection	21016	2094		3
query_1	TRUE	2.7314e-05	14111	129	113	0.875969	0.00800794	GO:0005622	GO:CC	intracellular anatomical structure	21016	284		3
query_1	TRUE	3.60516e-05	2392	227	54	0.237885	0.0225753	GO:0120025	GO:CC	plasma membrane bounded cell projection	21016	3860		3
query_1	TRUE	3.73553e-05	739	254	28	0.110236	0.037889	GO:0098794	GO:CC	postsynapse	21016	3626		3
query_1	TRUE	5.08852e-05	515	165	18	0.109091	0.0349515	GO:0005911	GO:CC	cell-cell junction	21016	537		3
query_1	TRUE	5.25067e-05	2487	227	55	0.242291	0.022115	GO:0042995	GO:CC	cell projection	21016	2093		3
query_1	TRUE	7.12051e-05	392	197	17	0.0862944	0.0433673	GO:0045121	GO:CC	membrane raft	21016	2437		3
query_1	TRUE	7.38186e-05	393	197	17	0.0862944	0.043257	GO:0098857	GO:CC	membrane microdomain	21016	3658		3
query_1	TRUE	7.77789e-05	2	10	2	0.2	1	GO:0005862	GO:CC	muscle thin filament tropomyosin	21016	496		3
query_1	TRUE	0.0001067	42	224	7	0.03125	0.166667	GO:0031672	GO:CC	A band	21016	1410		3
query_1	TRUE	0.000207695	206	233	13	0.055794	0.0631068	GO:0043209	GO:CC	myelin sheath	21016	2121		3
query_1	TRUE	0.000289657	341	222	16	0.0720721	0.0469208	GO:0005938	GO:CC	cell cortex	21016	561		3
query_1	TRUE	0.000300913	6339	232	105	0.452586	0.0165641	GO:0005886	GO:CC	plasma membrane	21016	515		3
query_1	TRUE	0.000603269	437	206	17	0.0825243	0.0389016	GO:0031252	GO:CC	cell leading edge	21016	1261		3
query_1	TRUE	0.000728795	1061	195	27	0.138462	0.0254477	GO:0009986	GO:CC	cell surface	21016	791		3
query_1	TRUE	0.000959468	80	228	8	0.0350877	0.1	GO:0016528	GO:CC	sarcoplasm	21016	884		3
query_1	TRUE	0.00109207	776	254	26	0.102362	0.0335052	GO:0048471	GO:CC	perinuclear region of cytoplasm	21016	2542		3
query_1	TRUE	0.00132333	9	74	3	0.0405405	0.333333	GO:0097512	GO:CC	cardiac myofibril	21016	3386		3
query_1	TRUE	0.00180908	24	224	5	0.0223214	0.208333	GO:0031430	GO:CC	M band	21016	1332		3
query_1	TRUE	0.00189284	5	168	3	0.0178571	0.6	GO:0000275	GO:CC	mitochondrial proton-transporting ATP synthase complex, catalytic sector F(1)	21016	54		3
query_1	TRUE	0.00220142	95	214	8	0.0373832	0.0842105	GO:0030864	GO:CC	cortical actin cytoskeleton	21016	1150		3
query_1	TRUE	0.00265306	395	254	17	0.0669291	0.043038	GO:0014069	GO:CC	postsynaptic density	21016	824		3
query_1	TRUE	0.00281126	170	254	11	0.0433071	0.0647059	GO:0042383	GO:CC	sarcolemma	21016	2025		3
query_1	TRUE	0.0030842	772	254	25	0.0984252	0.0323834	GO:0030424	GO:CC	axon	21016	1099		3
query_1	TRUE	0.00320995	57	15	3	0.2	0.0526316	GO:0016459	GO:CC	myosin complex	21016	871		3
query_1	TRUE	0.00323147	401	254	17	0.0669291	0.042394	GO:0032279	GO:CC	asymmetric synapse	21016	1509		3
query_1	TRUE	0.00376341	6	168	3	0.0178571	0.5	GO:0045261	GO:CC	proton-transporting ATP synthase complex, catalytic core F(1)	21016	2469		3
query_1	TRUE	0.00502793	128	233	9	0.0386266	0.0703125	GO:0098800	GO:CC	inner mitochondrial membrane protein complex	21016	3631		3
query_1	TRUE	0.0054892	11	95	3	0.0315789	0.272727	GO:0005916	GO:CC	fascia adherens	21016	541		3
query_1	TRUE	0.00678576	59	115	5	0.0434783	0.0847458	GO:0014704	GO:CC	intercalated disc	21016	827		3
query_1	TRUE	0.00726647	427	254	17	0.0669291	0.0398126	GO:0098984	GO:CC	neuron to neuron synapse	21016	3704		3
query_1	TRUE	0.00818185	431	254	17	0.0669291	0.0394432	GO:0099572	GO:CC	postsynaptic specialization	21016	3791		3
query_1	TRUE	0.00883993	772	205	21	0.102439	0.0272021	GO:0030425	GO:CC	dendrite	21016	1100		3
query_1	TRUE	0.0091821	774	205	21	0.102439	0.0271318	GO:0097447	GO:CC	dendritic tree	21016	3357		3
query_1	TRUE	0.00926391	1318	254	34	0.133858	0.0257967	GO:0098590	GO:CC	plasma membrane region	21016	3583		3
query_1	TRUE	0.0115254	200	93	7	0.0752688	0.035	GO:0043204	GO:CC	perikaryon	21016	2120		3
query_1	TRUE	0.0117093	201	206	10	0.0485437	0.0497512	GO:0030027	GO:CC	lamellipodium	21016	1025		3
query_1	TRUE	0.0120596	156	164	8	0.0487805	0.0512821	GO:0005912	GO:CC	adherens junction	21016	538		3
query_1	TRUE	0.0136557	21	192	4	0.0208333	0.190476	GO:0005753	GO:CC	mitochondrial proton-transporting ATP synthase complex	21016	398		3
query_1	TRUE	0.0165713	22	192	4	0.0208333	0.181818	GO:0045259	GO:CC	proton-transporting ATP synthase complex	21016	2467		3
query_1	TRUE	0.0178759	22	10	2	0.2	0.0909091	GO:0005865	GO:CC	striated muscle thin filament	21016	498		3
query_1	TRUE	0.0204985	1078	205	25	0.121951	0.0231911	GO:0036477	GO:CC	somatodendritic compartment	21016	1964		3
query_1	TRUE	0.0205502	806	93	13	0.139785	0.016129	GO:0044297	GO:CC	cell body	21016	2306		3
query_1	TRUE	0.0233723	474	203	15	0.0738916	0.0316456	GO:0098978	GO:CC	glutamatergic synapse	21016	3698		3
query_1	TRUE	0.0251246	26	10	2	0.2	0.0769231	GO:0036379	GO:CC	myofilament	21016	1941		3
query_1	TRUE	0.0254863	3849	225	65	0.288889	0.0168875	GO:0005829	GO:CC	cytosol	21016	470		3
query_1	TRUE	0.0263854	12827	147	112	0.761905	0.00873158	GO:0043226	GO:CC	organelle	21016	2127		3
query_1	TRUE	0.0287505	717	93	12	0.129032	0.0167364	GO:0043025	GO:CC	neuronal cell body	21016	2096		3
query_1	TRUE	0.0297278	225	166	9	0.0542169	0.04	GO:0030427	GO:CC	site of polarized growth	21016	1102		3
query_1	TRUE	0.0326803	752	90	12	0.133333	0.0159574	GO:0099513	GO:CC	polymeric cytoskeletal fiber	21016	3782		3
query_1	TRUE	0.0334643	82	115	5	0.0434783	0.0609756	GO:0044291	GO:CC	cell-cell contact zone	21016	2300		3
query_1	TRUE	0.0351364	22	233	4	0.0171674	0.181818	GO:0045277	GO:CC	respiratory chain complex IV	21016	2485		3
query_1	TRUE	0.0357818	10122	233	141	0.60515	0.0139301	GO:0016020	GO:CC	membrane	21016	850		3
query_1	TRUE	0.0428093	70	228	6	0.0263158	0.0857143	GO:0016529	GO:CC	sarcoplasmic reticulum	21016	885		3
query_1	TRUE	0.0449854	12510	95	74	0.778947	0.00591527	GO:0043229	GO:CC	intracellular organelle	21016	2130		3
query_1	TRUE	3.56221e-14	443	254	33	0.129921	0.0744921	GO:0003779	GO:MF	actin binding	20802	468		3
query_1	TRUE	2.07438e-13	989	222	44	0.198198	0.0444894	GO:0008092	GO:MF	cytoskeletal protein binding	20802	1959		3
query_1	TRUE	2.18878e-09	206	215	18	0.0837209	0.0873786	GO:0051015	GO:MF	actin filament binding	20802	9093		3
query_1	TRUE	3.29894e-08	21	254	8	0.0314961	0.380952	GO:0008307	GO:MF	structural constituent of muscle	20802	2085		3
query_1	TRUE	1.73467e-07	10189	225	156	0.693333	0.0153106	GO:0005515	GO:MF	protein binding	20802	1879		3
query_1	TRUE	4.5968e-06	1464	222	41	0.184685	0.0280055	GO:0044877	GO:MF	protein-containing complex binding	20802	7129		3
query_1	TRUE	3.41701e-05	2164	214	49	0.228972	0.0226433	GO:0019899	GO:MF	enzyme binding	20802	4618		3
query_1	TRUE	4.74206e-05	710	232	26	0.112069	0.0366197	GO:0005509	GO:MF	calcium ion binding	20802	1877		3
query_1	TRUE	8.57873e-05	1052	230	32	0.13913	0.0304183	GO:0046983	GO:MF	protein dimerization activity	20802	7373		3
query_1	TRUE	0.000107698	118	204	10	0.0490196	0.0847458	GO:0015078	GO:MF	proton transmembrane transporter activity	20802	2909		3
query_1	TRUE	0.000126783	676	223	24	0.107623	0.035503	GO:0042803	GO:MF	protein homodimerization activity	20802	6690		3
query_1	TRUE	0.000152948	2140	253	53	0.209486	0.0247664	GO:0042802	GO:MF	identical protein binding	20802	6689		3
query_1	TRUE	0.000355415	612	70	12	0.171429	0.0196078	GO:0005198	GO:MF	structural molecule activity	20802	1694		3
query_1	TRUE	0.000380761	4	128	3	0.0234375	0.75	GO:0043532	GO:MF	angiostatin binding	20802	6833		3
query_1	TRUE	0.00267045	736	165	19	0.115152	0.0258152	GO:0019901	GO:MF	protein kinase binding	20802	4620		3
query_1	TRUE	0.00312538	71	210	7	0.0333333	0.0985915	GO:0005200	GO:MF	structural constituent of cytoskeleton	20802	1696		3
query_1	TRUE	0.00347059	820	165	20	0.121212	0.0243902	GO:0019900	GO:MF	kinase binding	20802	4619		3
query_1	TRUE	0.00348749	144	69	6	0.0869565	0.0416667	GO:0044325	GO:MF	ion channel binding	20802	7067		3
query_1	TRUE	0.0108785	272	148	10	0.0675676	0.0367647	GO:0050839	GO:MF	cell adhesion molecule binding	20802	9081		3
query_1	TRUE	0.0119231	183	222	10	0.045045	0.0546448	GO:0005516	GO:MF	calmodulin binding	20802	1880		3
query_1	TRUE	0.0143956	616	221	19	0.0859729	0.0308442	GO:0008324	GO:MF	cation transmembrane transporter activity	20802	2098		3
query_1	TRUE	0.0160498	567	221	18	0.081448	0.031746	GO:0022890	GO:MF	inorganic cation transmembrane transporter activity	20802	4712		3
query_1	TRUE	0.0219736	403	206	14	0.0679612	0.0347395	GO:0004857	GO:MF	enzyme inhibitor activity	20802	1414		3
query_1	TRUE	0.0277471	61	74	4	0.0540541	0.0655738	GO:0005080	GO:MF	protein kinase C binding	20802	1596		3
query_1	TRUE	0.0291873	40	115	4	0.0347826	0.1	GO:0042805	GO:MF	actinin binding	20802	6692		3
query_1	TRUE	0.0383732	10	194	3	0.0154639	0.3	GO:0005388	GO:MF	P-type calcium transporter activity	20802	1826		3
query_1	TRUE	0.0435444	3	123	2	0.0162602	0.666667	GO:0005471	GO:MF	ATP:ADP antiporter activity	20802	1853		3
query_1	TRUE	0.0112961	19	34	4	0.117647	0.210526	HP:0030914	HP	Abnormal peristalsis	4645	10970		3
query_1	TRUE	0.0251358	68	81	8	0.0987654	0.117647	HP:0030895	HP	Abnormal gastrointestinal motility	4645	10952		3
query_1	TRUE	0.0251358	68	81	8	0.0987654	0.117647	HP:0002579	HP	Gastrointestinal dysmotility	4645	1873		3
query_1	TRUE	0.0257597	8	34	3	0.0882353	0.375	HP:0000021	HP	Megacystis	4645	19		3
query_1	TRUE	0.0309563	17	49	4	0.0816327	0.235294	HP:0005245	HP	Intestinal hypoplasia	4645	3577		3
query_1	TRUE	0.0384462	9	34	3	0.0882353	0.333333	HP:0004388	HP	Microcolon	4645	3091		3
query_1	TRUE	0.0384462	9	34	3	0.0882353	0.333333	HP:0100811	HP	Aplasia/Hypoplasia of the colon	4645	14972		3
query_1	TRUE	2.67906e-06	200	164	18	0.109756	0.09	KEGG:04510	KEGG	Focal adhesion	8790	293		3
query_1	TRUE	2.10837e-05	142	41	8	0.195122	0.056338	KEGG:04270	KEGG	Vascular smooth muscle contraction	8790	278		3
query_1	TRUE	0.000259906	204	218	18	0.0825688	0.0882353	KEGG:05205	KEGG	Proteoglycans in cancer	8790	435		3
query_1	TRUE	0.000664546	204	233	18	0.0772532	0.0882353	KEGG:05415	KEGG	Diabetic cardiomyopathy	8790	468		3
query_1	TRUE	0.000911893	170	206	15	0.0728155	0.0882353	KEGG:04022	KEGG	cGMP-PKG signaling pathway	8790	232		3
query_1	TRUE	0.00210798	152	218	14	0.0642202	0.0921053	KEGG:04921	KEGG	Oxytocin signaling pathway	8790	357		3
query_1	TRUE	0.00809908	219	215	16	0.0744186	0.0730594	KEGG:04810	KEGG	Regulation of actin cytoskeleton	8790	345		3
query_1	TRUE	7.16795e-09	28	39	7	0.179487	0.25	REAC:R-MMU-445355	REAC	Smooth Muscle Contraction	8631	1408		3
query_1	TRUE	3.69504e-07	21	49	6	0.122449	0.285714	REAC:R-MMU-5627123	REAC	RHO GTPases activate PAKs	8631	1123		3
query_1	TRUE	2.13266e-06	158	59	11	0.186441	0.0696203	REAC:R-MMU-397014	REAC	Muscle contraction	8631	856		3
query_1	TRUE	0.0433516	15	164	4	0.0243902	0.266667	REAC:R-MMU-446353	REAC	Cell-extracellular matrix interactions	8631	257		3
query_1	TRUE	1.00216e-07	14821	255	218	0.854902	0.0147089	TF:M00716	TF	Factor: ZF5; motif: GSGCGCGR	21836	3784		3
query_1	TRUE	2.18453e-07	8494	226	135	0.597345	0.0158936	TF:M07461	TF	Factor: KLF; motif: GGGNGGGG	21836	1834		3
query_1	TRUE	2.59399e-07	14469	225	191	0.848889	0.0132006	TF:M00333	TF	Factor: ZF5; motif: NRNGNGCGCGCWN	21836	3786		3
query_1	TRUE	2.73887e-07	16234	253	228	0.901186	0.0140446	TF:M01240	TF	Factor: BEN; motif: CAGCGRNV	21836	278		3
query_1	TRUE	5.5537e-07	12032	253	187	0.73913	0.0155419	TF:M00716_1	TF	Factor: ZF5; motif: GSGCGCGR; match class: 1	21836	3785		3
query_1	TRUE	8.99661e-07	12768	244	188	0.770492	0.0147243	TF:M04662_1	TF	Factor: FOXN4; motif: NNWANNCGWMCGCGTCNNNNMT; match class: 1	21836	1143		3
query_1	TRUE	9.11279e-07	16009	253	225	0.889328	0.0140546	TF:M04662	TF	Factor: FOXN4; motif: NNWANNCGWMCGCGTCNNNNMT	21836	1142		3
query_1	TRUE	9.67467e-07	11980	244	180	0.737705	0.015025	TF:M01240_1	TF	Factor: BEN; motif: CAGCGRNV; match class: 1	21836	279		3
query_1	TRUE	2.52403e-06	13664	253	202	0.798419	0.0147834	TF:M02844	TF	Factor: BCL6B; motif: NNNNCCGCCCCWNNNN	21836	262		3
query_1	TRUE	2.55414e-06	14458	248	206	0.830645	0.0142482	TF:M00378_1	TF	Factor: Pax-4; motif: NNNNNYCACCCB; match class: 1	21836	2597		3
query_1	TRUE	2.65443e-06	7505	244	129	0.528689	0.0171885	TF:M02036	TF	Factor: WT1; motif: CGCCCCCNCN	21836	3702		3
query_1	TRUE	3.7639e-06	11181	234	164	0.700855	0.0146677	TF:M00333_1	TF	Factor: ZF5; motif: NRNGNGCGCGCWN; match class: 1	21836	3787		3
query_1	TRUE	5.30479e-06	8654	255	147	0.576471	0.0169864	TF:M00931	TF	Factor: Sp1; motif: GGGGCGGGGC	21836	3206		3
query_1	TRUE	5.82756e-06	9484	244	151	0.618852	0.0159216	TF:M02933	TF	Factor: ZF5; motif: GYCGCGCARNGCNN	21836	3798		3
query_1	TRUE	7.47735e-06	8029	253	138	0.545455	0.0171877	TF:M00189	TF	Factor: AP-2; motif: MKCCCSCNGGCG	21836	118		3
query_1	TRUE	8.09132e-06	7397	213	113	0.530516	0.0152765	TF:M10375_1	TF	Factor: Sp1; motif: GGNGGGGGNGGGGGMGGGGCNGGG; match class: 1	21836	3197		3
query_1	TRUE	8.75188e-06	6158	250	113	0.452	0.0183501	TF:M07329	TF	Factor: Osx; motif: CCNCCCCCNNN	21836	2532		3
query_1	TRUE	1.04884e-05	3647	253	79	0.312253	0.0216616	TF:M00189_1	TF	Factor: AP-2; motif: MKCCCSCNGGCG; match class: 1	21836	119		3
query_1	TRUE	1.38598e-05	9522	253	155	0.612648	0.0162781	TF:M02835	TF	Factor: Zic1; motif: NNCCCCCGGGGGGG	21836	4080		3
query_1	TRUE	2.47225e-05	11268	253	174	0.687747	0.015442	TF:M02089	TF	Factor: E2F-3; motif: GGCGGGN	21836	746		3
query_1	TRUE	3.48635e-05	9341	244	147	0.602459	0.0157371	TF:M08995_1	TF	Factor: CTCF; motif: NAGGGGGCGCNNKNNNN; match class: 1	21836	609		3
query_1	TRUE	3.75356e-05	10601	253	166	0.656126	0.0156589	TF:M10209_1	TF	Factor: E2F-1; motif: GNGGGCGGGRMN; match class: 1	21836	723		3
query_1	TRUE	3.93201e-05	7140	222	112	0.504505	0.0156863	TF:M01303	TF	Factor: SP1; motif: GGGGYGGGGNS	21836	3194		3
query_1	TRUE	4.94359e-05	6875	253	121	0.478261	0.0176	TF:M02089_1	TF	Factor: E2F-3; motif: GGCGGGN; match class: 1	21836	747		3
query_1	TRUE	5.14234e-05	10998	199	138	0.693467	0.0125477	TF:M07289_1	TF	Factor: GKLF; motif: NNNRGGNGNGGSN; match class: 1	21836	1337		3
query_1	TRUE	6.34981e-05	8939	255	147	0.576471	0.0164448	TF:M00932	TF	Factor: Sp1; motif: NNGGGGCGGGGNN	21836	3202		3
query_1	TRUE	7.16734e-05	6995	253	122	0.482213	0.017441	TF:M00470	TF	Factor: AP-2gamma; motif: GCCYNNGGS	21836	102		3
query_1	TRUE	7.22954e-05	9122	255	149	0.584314	0.0163341	TF:M07395	TF	Factor: Sp1; motif: NGGGGCGGGGN	21836	3200		3
query_1	TRUE	0.00013008	6591	253	116	0.458498	0.0175998	TF:M02835_1	TF	Factor: Zic1; motif: NNCCCCCGGGGGGG; match class: 1	21836	4081		3
query_1	TRUE	0.000137727	7629	253	129	0.509881	0.0169092	TF:M01104	TF	Factor: MOVO-B; motif: GNGGGGG	21836	2092		3
query_1	TRUE	0.000138961	8784	255	144	0.564706	0.0163934	TF:M00196	TF	Factor: Sp1; motif: NGGGGGCGGGGYN	21836	3204		3
query_1	TRUE	0.000143942	5833	253	106	0.418972	0.0181725	TF:M03876_1	TF	Factor: Kaiso; motif: GCMGGGRGCRGS; match class: 1	21836	1801		3
query_1	TRUE	0.000144914	10859	253	167	0.660079	0.0153789	TF:M01113	TF	Factor: CACD; motif: CCACRCCC	21836	346		3
query_1	TRUE	0.000148805	11131	253	170	0.671937	0.0152727	TF:M03876	TF	Factor: Kaiso; motif: GCMGGGRGCRGS	21836	1800		3
query_1	TRUE	0.000153337	3777	225	71	0.315556	0.018798	TF:M07261_1	TF	Factor: LKLF; motif: GGGGTGGKSN; match class: 1	21836	1901		3
query_1	TRUE	0.000155308	3395	253	72	0.284585	0.0212077	TF:M00470_1	TF	Factor: AP-2gamma; motif: GCCYNNGGS; match class: 1	21836	103		3
query_1	TRUE	0.000200899	10391	240	154	0.641667	0.0148205	TF:M00803	TF	Factor: E2F; motif: GGCGSG	21836	768		3
query_1	TRUE	0.000222104	3300	219	63	0.287671	0.0190909	TF:M07461_1	TF	Factor: KLF; motif: GGGNGGGG; match class: 1	21836	1835		3
query_1	TRUE	0.000295642	7600	240	122	0.508333	0.0160526	TF:M07277	TF	Factor: BTEB2; motif: RGGGNGKGGN	21836	332		3
query_1	TRUE	0.000330235	3877	203	66	0.325123	0.0170235	TF:M07436_1	TF	Factor: WT1; motif: NNGGGNGGGSGN; match class: 1	21836	3699		3
query_1	TRUE	0.000333969	9186	226	133	0.588496	0.0144786	TF:M07261	TF	Factor: LKLF; motif: GGGGTGGKSN	21836	1900		3
query_1	TRUE	0.000407916	7486	204	105	0.514706	0.0140262	TF:M07436	TF	Factor: WT1; motif: NNGGGNGGGSGN	21836	3698		3
query_1	TRUE	0.000472163	4460	213	75	0.352113	0.0168161	TF:M03944_1	TF	Factor: Zfp740; motif: NCCCCCCCAC; match class: 1	21836	4009		3
query_1	TRUE	0.000561785	3251	242	66	0.272727	0.0203014	TF:M00469	TF	Factor: AP-2alpha; motif: GCCNNNRGS	21836	90		3
query_1	TRUE	0.000566666	14228	253	201	0.794466	0.0141271	TF:M10209	TF	Factor: E2F-1; motif: GNGGGCGGGRMN	21836	722		3
query_1	TRUE	0.000649341	9013	248	141	0.568548	0.0156441	TF:M07250	TF	Factor: E2F-1; motif: NNNSSCGCSAANN	21836	730		3
query_1	TRUE	0.000744313	288	24	6	0.25	0.0208333	TF:M00152	TF	Factor: SRF; motif: ATGCCCATATATGGWNNT	21836	3284		3
query_1	TRUE	0.000808521	3827	210	66	0.314286	0.0172459	TF:M02834_1	TF	Factor: Zfp740; motif: NNNCCCCCCCCMNNNN; match class: 1	21836	4005		3
query_1	TRUE	0.000961885	10752	246	159	0.646341	0.0147879	TF:M10375	TF	Factor: Sp1; motif: GGNGGGGGNGGGGGMGGGGCNGGG	21836	3196		3
query_1	TRUE	0.00115575	7085	253	119	0.470356	0.016796	TF:M00915	TF	Factor: AP-2; motif: SNNNCCNCAGGCN	21836	120		3
query_1	TRUE	0.00160662	8508	225	123	0.546667	0.014457	TF:M02844_1	TF	Factor: BCL6B; motif: NNNNCCGCCCCWNNNN; match class: 1	21836	263		3
query_1	TRUE	0.00170014	5803	226	93	0.411504	0.0160262	TF:M08819	TF	Factor: LKLF; motif: CNCCACCCS	21836	1902		3
query_1	TRUE	0.00171469	7016	244	114	0.467213	0.0162486	TF:M00803_1	TF	Factor: E2F; motif: GGCGSG; match class: 1	21836	769		3
query_1	TRUE	0.00192907	7325	255	122	0.478431	0.0166553	TF:M10278	TF	Factor: KLF3; motif: NNNNNNGGGCGGGGCNNGN	21836	1816		3
query_1	TRUE	0.00195609	12950	232	172	0.741379	0.0132819	TF:M07040	TF	Factor: GKLF; motif: NNRRGRRNGNSNNN	21836	1334		3
query_1	TRUE	0.0019878	15302	253	210	0.83004	0.0137237	TF:M07289	TF	Factor: GKLF; motif: NNNRGGNGNGGSN	21836	1336		3
query_1	TRUE	0.00205616	4159	211	69	0.327014	0.0165905	TF:M02023_1	TF	Factor: MAZ; motif: NKGGGAGGGGRGGR; match class: 1	21836	2009		3
query_1	TRUE	0.0021117	5963	242	100	0.413223	0.0167701	TF:M00982	TF	Factor: KROX; motif: CCCGCCCCCRCCCC	21836	1836		3
query_1	TRUE	0.00221169	8470	253	135	0.533597	0.0159386	TF:M07040_1	TF	Factor: GKLF; motif: NNRRGRRNGNSNNN; match class: 1	21836	1335		3
query_1	TRUE	0.00240877	1984	194	39	0.201031	0.0196573	TF:M08819_1	TF	Factor: LKLF; motif: CNCCACCCS; match class: 1	21836	1903		3
query_1	TRUE	0.00259428	983	244	29	0.118852	0.0295015	TF:M01837_1	TF	Factor: FKLF; motif: BGGGNGGVMD; match class: 1	21836	1053		3
query_1	TRUE	0.00360897	5925	231	95	0.411255	0.0160338	TF:M07354	TF	Factor: Egr-1; motif: GCGGGGGCGG	21836	826		3
query_1	TRUE	0.00368454	6415	240	104	0.433333	0.016212	TF:M03567	TF	Factor: Sp2; motif: NYSGCCCCGCCCCCY	21836	3210		3
query_1	TRUE	0.00418265	3378	203	57	0.280788	0.0168739	TF:M01219_1	TF	Factor: SP1:SP3; motif: CCSCCCCCYCC; match class: 1	21836	3191		3
query_1	TRUE	0.00434994	6837	251	113	0.450199	0.0165277	TF:M00450_1	TF	Factor: Zic3; motif: NGGGKGGTC; match class: 1	21836	4085		3
query_1	TRUE	0.00452631	6650	244	108	0.442623	0.0162406	TF:M03893	TF	Factor: WT1; motif: GNGGGGGCGGGG	21836	3704		3
query_1	TRUE	0.00509333	3859	210	64	0.304762	0.0165846	TF:M00491	TF	Factor: MAZR; motif: NSGGGGGGGGMCN	21836	2002		3
query_1	TRUE	0.00567641	9076	231	130	0.562771	0.0143235	TF:M00446	TF	Factor: Spz1; motif: DNNGGRGGGWWNNNN	21836	3262		3
query_1	TRUE	0.00570805	5297	245	91	0.371429	0.0171795	TF:M05599	TF	Factor: WT1; motif: NGCGGGGGGGTSMMCYN	21836	3696		3
query_1	TRUE	0.00593492	6174	242	101	0.417355	0.0163589	TF:M01857	TF	Factor: AP-2alpha; motif: NGCCYSNNGSN	21836	98		3
query_1	TRUE	0.00668752	4340	248	79	0.318548	0.0182028	TF:M00243	TF	Factor: Egr-1; motif: WTGCGTGGGCGK	21836	812		3
query_1	TRUE	0.00674659	18716	235	223	0.948936	0.0119149	TF:M00378	TF	Factor: Pax-4; motif: NNNNNYCACCCB	21836	2596		3
query_1	TRUE	0.00766844	7957	219	112	0.511416	0.0140757	TF:M02023	TF	Factor: MAZ; motif: NKGGGAGGGGRGGR	21836	2008		3
query_1	TRUE	0.00866418	4603	203	70	0.344828	0.0152075	TF:M01118_1	TF	Factor: WT1; motif: SMCNCCNSC; match class: 1	21836	3701		3
query_1	TRUE	0.00956478	3611	255	70	0.27451	0.0193852	TF:M00448_1	TF	Factor: Zic1; motif: KGGGTGGTC; match class: 1	21836	4079		3
query_1	TRUE	0.00960571	4944	59	29	0.491525	0.0058657	TF:M01305	TF	Factor: TEF; motif: YACATTCCWSNG	21836	3574		3
query_1	TRUE	0.00983519	9309	252	142	0.563492	0.0152541	TF:M10279	TF	Factor: GKLF; motif: NNNRNWGGGTGKGGC	21836	1332		3
query_1	TRUE	0.0108683	4389	198	66	0.333333	0.0150376	TF:M10213	TF	Factor: Egr-1; motif: NNGCGKGGGCGGGG	21836	824		3
query_1	TRUE	0.012561	6684	242	106	0.438017	0.0158588	TF:M01219	TF	Factor: SP1:SP3; motif: CCSCCCCCYCC	21836	3190		3
query_1	TRUE	0.0136387	7250	253	117	0.462451	0.0161379	TF:M08867	TF	Factor: AP2; motif: GCCYGSGGSN	21836	116		3
query_1	TRUE	0.0150931	6726	255	111	0.435294	0.0165031	TF:M00800	TF	Factor: AP-2; motif: GSCCSCRGGCNRNRNN	21836	114		3
query_1	TRUE	0.017178	3885	203	61	0.300493	0.0157014	TF:M07397_1	TF	Factor: ZBP89; motif: CCCCKCCCCCNN; match class: 1	21836	3739		3
query_1	TRUE	0.0180187	8773	240	129	0.5375	0.0147042	TF:M00933	TF	Factor: Sp1; motif: CCCCGCCCCN	21836	3198		3
query_1	TRUE	0.0201955	1981	189	36	0.190476	0.0181726	TF:M03574	TF	Factor: GCMa; motif: CCCGCAT	21836	1300		3
query_1	TRUE	0.0208239	4524	253	81	0.320158	0.0179045	TF:M07395_1	TF	Factor: Sp1; motif: NGGGGCGGGGN; match class: 1	21836	3201		3
query_1	TRUE	0.0213672	5204	219	80	0.365297	0.0153728	TF:M02834	TF	Factor: Zfp740; motif: NNNCCCCCCCCMNNNN	21836	4004		3
query_1	TRUE	0.025385	1757	6	5	0.833333	0.00284576	TF:M00665_1	TF	Factor: Sp3; motif: ASMCTTGGGSRGGG; match class: 1	21836	3217		3
query_1	TRUE	0.0265304	4424	252	79	0.313492	0.0178571	TF:M07387	TF	Factor: LRF; motif: NGKGGGTSNCN	21836	1910		3
query_1	TRUE	0.0299175	9949	253	148	0.58498	0.0148759	TF:M10276_1	TF	Factor: Kaiso; motif: SARNYCTCGCGAGAN; match class: 1	21836	3751		3
query_1	TRUE	0.0342104	4971	203	72	0.35468	0.014484	TF:M01837	TF	Factor: FKLF; motif: BGGGNGGVMD	21836	1052		3
query_1	TRUE	0.0363691	8126	253	126	0.498024	0.0155058	TF:M02872_1	TF	Factor: IRF4; motif: NNNAYTCTCGGWNNN; match class: 1	21836	1733		3
query_1	TRUE	0.036604	10844	214	136	0.635514	0.0125415	TF:M00448	TF	Factor: Zic1; motif: KGGGTGGTC	21836	4078		3
query_1	TRUE	0.0399779	8978	255	137	0.537255	0.0152595	TF:M09692	TF	Factor: GKLF; motif: WGGGYGKGGCCN	21836	1330		3
query_1	TRUE	0.040599	10720	229	143	0.624454	0.0133396	TF:M00257	TF	Factor: RREB-1; motif: CCCCAAACMMCCCC	21836	2904		3
query_1	TRUE	0.0413346	3302	253	63	0.249012	0.0190793	TF:M02837	TF	Factor: Zic3; motif: NMCCCCCGGGGGGGN	21836	4086		3
query_1	TRUE	0.042826	8105	190	98	0.515789	0.0120913	TF:M07397	TF	Factor: ZBP89; motif: CCCCKCCCCCNN	21836	3738		3
query_1	TRUE	0.0437173	4997	242	83	0.342975	0.01661	TF:M01873	TF	Factor: Egr-1; motif: GCGGGGGCGG	21836	828		3
query_1	TRUE	0.0469085	7106	253	113	0.44664	0.0159021	TF:M03811	TF	Factor: AP-2gamma; motif: GCCYNCRGSN	21836	110		3
query_1	TRUE	0.0475778	3115	81	26	0.320988	0.00834671	TF:M10254_1	TF	Factor: GLI; motif: NSTGGGTGGTCY; match class: 1	21836	1343		3
query_1	TRUE	0.0479827	7312	239	110	0.460251	0.0150438	TF:M03944	TF	Factor: Zfp740; motif: NCCCCCCCAC	21836	4008		3
query_1	TRUE	7.9392e-19	5796	233	134	0.575107	0.0231194	GO:0048522	GO:BP	positive regulation of cellular process	21118	14889		4
query_1	TRUE	1.61813e-18	6305	233	140	0.600858	0.0222046	GO:0048518	GO:BP	positive regulation of biological process	21118	14885		4
query_1	TRUE	4.0406e-16	5987	227	129	0.568282	0.0215467	GO:0048856	GO:BP	anatomical structure development	21118	15191		4
query_1	TRUE	1.10424e-14	6536	209	125	0.598086	0.0191248	GO:0032502	GO:BP	developmental process	21118	8832		4
query_1	TRUE	1.29403e-14	654	233	39	0.167382	0.059633	GO:0061061	GO:BP	muscle structure development	21118	17854		4
query_1	TRUE	1.08334e-13	5068	212	107	0.504717	0.0211129	GO:0048523	GO:BP	negative regulation of cellular process	21118	14890		4
query_1	TRUE	2.89523e-13	5544	212	112	0.528302	0.020202	GO:0048519	GO:BP	negative regulation of biological process	21118	14886		4
query_1	TRUE	4.78407e-13	5441	227	116	0.511013	0.0213196	GO:0007275	GO:BP	multicellular organism development	21118	3179		4
query_1	TRUE	8.92063e-13	4876	227	108	0.475771	0.0221493	GO:0048731	GO:BP	system development	21118	15076		4
query_1	TRUE	4.43731e-12	1174	233	48	0.206009	0.0408859	GO:0072359	GO:BP	circulatory system development	21118	20273		4
query_1	TRUE	5.5364e-12	2491	211	68	0.322275	0.0272983	GO:0035556	GO:BP	intracellular signal transduction	21118	10495		4
query_1	TRUE	5.68081e-12	773	159	32	0.201258	0.0413972	GO:0001944	GO:BP	vasculature development	21118	680		4
query_1	TRUE	5.96018e-12	3617	160	70	0.4375	0.0193531	GO:0048513	GO:BP	animal organ development	21118	14880		4
query_1	TRUE	7.02905e-12	2715	233	76	0.32618	0.0279926	GO:0009653	GO:BP	anatomical structure morphogenesis	21118	4034		4
query_1	TRUE	1.33628e-11	743	159	31	0.194969	0.0417227	GO:0001568	GO:BP	blood vessel development	21118	472		4
query_1	TRUE	2.67233e-11	1753	225	57	0.253333	0.0325157	GO:0042127	GO:BP	regulation of cell population proliferation	21118	11585		4
query_1	TRUE	4.15359e-11	1923	233	61	0.261803	0.0317213	GO:0009888	GO:BP	tissue development	21118	4221		4
query_1	TRUE	8.44627e-11	3097	233	80	0.343348	0.0258314	GO:0070887	GO:BP	cellular response to chemical stimulus	21118	19167		4
query_1	TRUE	9.88405e-11	3265	227	81	0.356828	0.0248086	GO:0010646	GO:BP	regulation of cell communication	21118	4804		4
query_1	TRUE	1.81782e-10	647	149	27	0.181208	0.0417311	GO:0048514	GO:BP	blood vessel morphogenesis	21118	14881		4
query_1	TRUE	2.02123e-10	2868	212	71	0.334906	0.0247559	GO:0032879	GO:BP	regulation of localization	21118	9109		4
query_1	TRUE	2.76638e-10	8483	187	125	0.668449	0.0147354	GO:0032501	GO:BP	multicellular organismal process	21118	8831		4
query_1	TRUE	3.67015e-10	3276	227	80	0.352423	0.02442	GO:0023051	GO:BP	regulation of signaling	21118	7670		4
query_1	TRUE	4.39708e-10	1619	187	47	0.251337	0.0290303	GO:0009719	GO:BP	response to endogenous stimulus	21118	4080		4
query_1	TRUE	4.69168e-10	4378	171	78	0.45614	0.0178164	GO:0030154	GO:BP	cell differentiation	21118	7739		4
query_1	TRUE	5.33176e-10	2591	178	59	0.331461	0.0227711	GO:0050793	GO:BP	regulation of developmental process	21118	15370		4
query_1	TRUE	6.88375e-10	1177	227	44	0.193833	0.0373832	GO:0009628	GO:BP	response to abiotic stimulus	21118	4009		4
query_1	TRUE	1.2004e-09	4454	171	78	0.45614	0.0175123	GO:0048869	GO:BP	cellular developmental process	21118	15203		4
query_1	TRUE	1.24361e-09	655	159	27	0.169811	0.0412214	GO:0030855	GO:BP	epithelial cell differentiation	21118	8051		4
query_1	TRUE	1.25142e-09	1165	233	44	0.188841	0.0377682	GO:0048646	GO:BP	anatomical structure formation involved in morphogenesis	21118	14992		4
query_1	TRUE	1.65537e-09	2731	211	67	0.317536	0.0245331	GO:0031324	GO:BP	negative regulation of cellular metabolic process	21118	8282		4
query_1	TRUE	2.10927e-09	1805	170	46	0.270588	0.0254848	GO:0033554	GO:BP	cellular response to stress	21118	9546		4
query_1	TRUE	2.22269e-09	48	147	10	0.0680272	0.208333	GO:0043618	GO:BP	regulation of transcription from RNA polymerase II promoter in response to stress	21118	12486		4
query_1	TRUE	3.52817e-09	3418	149	60	0.402685	0.0175541	GO:0010033	GO:BP	response to organic substance	21118	4320		4
query_1	TRUE	4.00048e-09	12140	212	170	0.801887	0.0140033	GO:0050794	GO:BP	regulation of cellular process	21118	15371		4
query_1	TRUE	4.31642e-09	3851	187	75	0.40107	0.0194755	GO:0048583	GO:BP	regulation of response to stimulus	21118	14940		4
query_1	TRUE	5.2503e-09	52	147	10	0.0680272	0.192308	GO:0043620	GO:BP	regulation of DNA-templated transcription in response to stress	21118	12488		4
query_1	TRUE	7.88889e-09	2788	154	54	0.350649	0.0193687	GO:0051239	GO:BP	regulation of multicellular organismal process	21118	15743		4
query_1	TRUE	7.90332e-09	2453	148	49	0.331081	0.0199755	GO:0071310	GO:BP	cellular response to organic substance	21118	19397		4
query_1	TRUE	8.42471e-09	3029	225	73	0.324444	0.0241004	GO:0065009	GO:BP	regulation of molecular function	21118	18665		4
query_1	TRUE	8.46701e-09	2072	225	58	0.257778	0.0279923	GO:0008283	GO:BP	cell population proliferation	21118	3580		4
query_1	TRUE	1.25831e-08	3467	233	81	0.347639	0.0233631	GO:0010604	GO:BP	positive regulation of macromolecule metabolic process	21118	4763		4
query_1	TRUE	1.6316e-08	327	225	22	0.0977778	0.0672783	GO:0007517	GO:BP	muscle organ development	21118	3394		4
query_1	TRUE	1.67758e-08	3760	233	85	0.364807	0.0226064	GO:0009893	GO:BP	positive regulation of metabolic process	21118	4226		4
query_1	TRUE	1.95955e-08	911	160	30	0.1875	0.0329308	GO:0035239	GO:BP	tube morphogenesis	21118	10284		4
query_1	TRUE	2.17641e-08	2542	211	62	0.293839	0.0243902	GO:0051172	GO:BP	negative regulation of nitrogen compound metabolic process	21118	15687		4
query_1	TRUE	2.37813e-08	1589	211	47	0.222749	0.0295784	GO:1902531	GO:BP	regulation of intracellular signal transduction	21118	25684		4
query_1	TRUE	3.80451e-08	2853	211	66	0.312796	0.0231335	GO:0009966	GO:BP	regulation of signal transduction	21118	4279		4
query_1	TRUE	4.48217e-08	1137	160	33	0.20625	0.0290237	GO:0035295	GO:BP	tube development	21118	10319		4
query_1	TRUE	4.59653e-08	1820	41	20	0.487805	0.010989	GO:1901700	GO:BP	response to oxygen-containing compound	21118	24937		4
query_1	TRUE	5.08477e-08	1746	211	49	0.232227	0.0280641	GO:0009890	GO:BP	negative regulation of biosynthetic process	21118	4223		4
query_1	TRUE	5.25704e-08	980	55	18	0.327273	0.0183673	GO:0033993	GO:BP	response to lipid	21118	9659		4
query_1	TRUE	5.67406e-08	8351	211	131	0.620853	0.0156867	GO:0051716	GO:BP	cellular response to stimulus	21118	16110		4
query_1	TRUE	7.0761e-08	12686	212	172	0.811321	0.0135583	GO:0050789	GO:BP	regulation of biological process	21118	15367		4
query_1	TRUE	7.15256e-08	3069	187	63	0.336898	0.0205279	GO:0051173	GO:BP	positive regulation of nitrogen compound metabolic process	21118	15688		4
query_1	TRUE	7.30392e-08	1649	232	50	0.215517	0.0303214	GO:0045595	GO:BP	regulation of cell differentiation	21118	13369		4
query_1	TRUE	7.38373e-08	1703	211	48	0.227488	0.0281856	GO:0031327	GO:BP	negative regulation of cellular biosynthetic process	21118	8285		4
query_1	TRUE	7.40772e-08	6073	211	106	0.50237	0.0174543	GO:0031323	GO:BP	regulation of cellular metabolic process	21118	8281		4
query_1	TRUE	8.19281e-08	3880	25	20	0.8	0.00515464	GO:2000112	GO:BP	regulation of cellular macromolecule biosynthetic process	21118	29314		4
query_1	TRUE	8.26117e-08	697	232	31	0.133621	0.0444763	GO:0070848	GO:BP	response to growth factor	21118	19148		4
query_1	TRUE	8.74218e-08	545	149	22	0.147651	0.040367	GO:0001525	GO:BP	angiogenesis	21118	445		4
query_1	TRUE	9.62195e-08	3913	25	20	0.8	0.00511117	GO:0010556	GO:BP	regulation of macromolecule biosynthetic process	21118	4720		4
query_1	TRUE	1.00055e-07	3931	162	66	0.407407	0.0167896	GO:0019219	GO:BP	regulation of nucleobase-containing compound metabolic process	21118	6493		4
query_1	TRUE	1.25463e-07	9950	187	132	0.705882	0.0132663	GO:0050896	GO:BP	response to stimulus	21118	15456		4
query_1	TRUE	1.36814e-07	5706	208	100	0.480769	0.0175254	GO:0051171	GO:BP	regulation of nitrogen compound metabolic process	21118	15686		4
query_1	TRUE	1.46073e-07	1043	55	18	0.327273	0.0172579	GO:0014070	GO:BP	response to organic cyclic compound	21118	5199		4
query_1	TRUE	2.14695e-07	1740	227	50	0.220264	0.0287356	GO:0010941	GO:BP	regulation of cell death	21118	5075		4
query_1	TRUE	2.20459e-07	4088	25	20	0.8	0.00489237	GO:0031326	GO:BP	regulation of cellular biosynthetic process	21118	8284		4
query_1	TRUE	2.46253e-07	1333	187	38	0.203209	0.0285071	GO:0071495	GO:BP	cellular response to endogenous stimulus	21118	19572		4
query_1	TRUE	3.09344e-07	3817	207	76	0.36715	0.0199109	GO:0006950	GO:BP	response to stress	21118	2897		4
query_1	TRUE	3.16579e-07	4167	25	20	0.8	0.00479962	GO:0009889	GO:BP	regulation of biosynthetic process	21118	4222		4
query_1	TRUE	3.29822e-07	3239	227	73	0.321586	0.0225378	GO:0009892	GO:BP	negative regulation of metabolic process	21118	4225		4
query_1	TRUE	3.42171e-07	1606	159	38	0.238994	0.0236613	GO:0045934	GO:BP	negative regulation of nucleobase-containing compound metabolic process	21118	13686		4
query_1	TRUE	3.64806e-07	5886	208	101	0.485577	0.0171594	GO:0080090	GO:BP	regulation of primary metabolic process	21118	20913		4
query_1	TRUE	3.85653e-07	3275	187	64	0.342246	0.019542	GO:0031325	GO:BP	positive regulation of cellular metabolic process	21118	8283		4
query_1	TRUE	4.81518e-07	912	74	19	0.256757	0.0208333	GO:0009725	GO:BP	response to hormone	21118	4086		4
query_1	TRUE	4.94746e-07	1400	159	35	0.220126	0.025	GO:0045892	GO:BP	negative regulation of transcription, DNA-templated	21118	13646		4
query_1	TRUE	5.02649e-07	1550	227	46	0.202643	0.0296774	GO:0042981	GO:BP	regulation of apoptotic process	21118	12103		4
query_1	TRUE	5.04616e-07	6363	208	106	0.509615	0.0166588	GO:0060255	GO:BP	regulation of macromolecule metabolic process	21118	17082		4
query_1	TRUE	5.14137e-07	1402	159	35	0.220126	0.0249643	GO:1903507	GO:BP	negative regulation of nucleic acid-templated transcription	21118	26536		4
query_1	TRUE	5.14895e-07	1629	159	38	0.238994	0.0233272	GO:2000113	GO:BP	negative regulation of cellular macromolecule biosynthetic process	21118	29315		4
query_1	TRUE	5.24101e-07	1403	159	35	0.220126	0.0249465	GO:1902679	GO:BP	negative regulation of RNA biosynthetic process	21118	25802		4
query_1	TRUE	6.19785e-07	1359	232	43	0.185345	0.0316409	GO:0010648	GO:BP	negative regulation of cell communication	21118	4806		4
query_1	TRUE	6.57754e-07	1643	159	38	0.238994	0.0231284	GO:0010558	GO:BP	negative regulation of macromolecule biosynthetic process	21118	4722		4
query_1	TRUE	6.63687e-07	1362	232	43	0.185345	0.0315712	GO:0023057	GO:BP	negative regulation of signaling	21118	7676		4
query_1	TRUE	6.80988e-07	669	232	29	0.125	0.0433483	GO:0071363	GO:BP	cellular response to growth factor stimulus	21118	19448		4
query_1	TRUE	7.35399e-07	4888	42	29	0.690476	0.0059329	GO:0010468	GO:BP	regulation of gene expression	21118	4662		4
query_1	TRUE	8.99039e-07	332	135	16	0.118519	0.0481928	GO:0062197	GO:BP	cellular response to chemical stress	21118	18634		4
query_1	TRUE	9.56449e-07	439	170	20	0.117647	0.0455581	GO:0003012	GO:BP	muscle system process	21118	1597		4
query_1	TRUE	9.60977e-07	604	100	18	0.18	0.0298013	GO:0010035	GO:BP	response to inorganic substance	21118	4322		4
query_1	TRUE	1.08334e-06	1587	227	46	0.202643	0.0289855	GO:0043067	GO:BP	regulation of programmed cell death	21118	12164		4
query_1	TRUE	1.10588e-06	1223	232	40	0.172414	0.0327065	GO:0009968	GO:BP	negative regulation of signal transduction	21118	4281		4
query_1	TRUE	1.14785e-06	1093	24	12	0.5	0.010979	GO:0010243	GO:BP	response to organonitrogen compound	21118	4509		4
query_1	TRUE	1.27887e-06	1171	233	39	0.167382	0.0333049	GO:0060429	GO:BP	epithelium development	21118	17246		4
query_1	TRUE	1.44598e-06	1166	225	38	0.168889	0.0325901	GO:0044092	GO:BP	negative regulation of molecular function	21118	12674		4
query_1	TRUE	1.59359e-06	898	159	27	0.169811	0.0300668	GO:0051726	GO:BP	regulation of cell cycle	21118	16112		4
query_1	TRUE	1.64985e-06	3691	162	61	0.376543	0.0165267	GO:0051252	GO:BP	regulation of RNA metabolic process	21118	15753		4
query_1	TRUE	1.67381e-06	2650	208	59	0.283654	0.0222642	GO:0051246	GO:BP	regulation of protein metabolic process	21118	15747		4
query_1	TRUE	1.74952e-06	1641	208	44	0.211538	0.0268129	GO:0031399	GO:BP	regulation of protein modification process	21118	8323		4
query_1	TRUE	1.8011e-06	3963	25	19	0.76	0.00479435	GO:0034654	GO:BP	nucleobase-containing compound biosynthetic process	21118	10036		4
query_1	TRUE	1.82908e-06	442	233	23	0.0987124	0.0520362	GO:0060537	GO:BP	muscle tissue development	21118	17353		4
query_1	TRUE	1.91375e-06	6841	211	111	0.526066	0.0162257	GO:0019222	GO:BP	regulation of metabolic process	21118	6496		4
query_1	TRUE	2.06198e-06	2075	211	51	0.241706	0.0245783	GO:0006928	GO:BP	movement of cell or subcellular component	21118	2879		4
query_1	TRUE	2.40339e-06	4028	25	19	0.76	0.00471698	GO:0018130	GO:BP	heterocycle biosynthetic process	21118	6036		4
query_1	TRUE	2.55576e-06	4042	25	19	0.76	0.00470064	GO:0019438	GO:BP	aromatic compound biosynthetic process	21118	6696		4
query_1	TRUE	3.30578e-06	1199	24	12	0.5	0.0100083	GO:1901698	GO:BP	response to nitrogen compound	21118	24935		4
query_1	TRUE	3.38441e-06	1505	159	35	0.220126	0.0232558	GO:0051253	GO:BP	negative regulation of RNA metabolic process	21118	15754		4
query_1	TRUE	3.53516e-06	3411	42	24	0.571429	0.00703606	GO:0006355	GO:BP	regulation of transcription, DNA-templated	21118	2366		4
query_1	TRUE	3.55932e-06	931	227	33	0.145374	0.0354458	GO:0000122	GO:BP	negative regulation of transcription by RNA polymerase II	21118	64		4
query_1	TRUE	3.57852e-06	3413	42	24	0.571429	0.00703194	GO:1903506	GO:BP	regulation of nucleic acid-templated transcription	21118	26535		4
query_1	TRUE	3.62073e-06	4744	25	20	0.8	0.00421585	GO:0034645	GO:BP	cellular macromolecule biosynthetic process	21118	10031		4
query_1	TRUE	3.66675e-06	3417	42	24	0.571429	0.00702371	GO:2001141	GO:BP	regulation of RNA biosynthetic process	21118	30294		4
query_1	TRUE	3.82866e-06	2999	227	67	0.295154	0.0223408	GO:0010605	GO:BP	negative regulation of macromolecule metabolic process	21118	4764		4
query_1	TRUE	4.09819e-06	1254	227	39	0.171806	0.0311005	GO:0080134	GO:BP	regulation of response to stress	21118	20932		4
query_1	TRUE	4.16467e-06	312	159	16	0.100629	0.0512821	GO:0006936	GO:BP	muscle contraction	21118	2887		4
query_1	TRUE	4.20251e-06	4782	25	20	0.8	0.00418235	GO:0009059	GO:BP	macromolecule biosynthetic process	21118	3675		4
query_1	TRUE	4.64733e-06	4181	25	19	0.76	0.00454437	GO:1901362	GO:BP	organic cyclic compound biosynthetic process	21118	24638		4
query_1	TRUE	4.90296e-06	1247	131	28	0.21374	0.0224539	GO:1901701	GO:BP	cellular response to oxygen-containing compound	21118	24938		4
query_1	TRUE	5.21315e-06	1653	206	43	0.208738	0.0260133	GO:0048870	GO:BP	cell motility	21118	15204		4
query_1	TRUE	5.21315e-06	1653	206	43	0.208738	0.0260133	GO:0051674	GO:BP	localization of cell	21118	16076		4
query_1	TRUE	6.20252e-06	1919	227	50	0.220264	0.0260552	GO:0006915	GO:BP	apoptotic process	21118	2868		4
query_1	TRUE	6.31807e-06	1745	162	38	0.234568	0.0217765	GO:0051254	GO:BP	positive regulation of RNA metabolic process	21118	15755		4
query_1	TRUE	6.86701e-06	1912	162	40	0.246914	0.0209205	GO:0045935	GO:BP	positive regulation of nucleobase-containing compound metabolic process	21118	13687		4
query_1	TRUE	6.86948e-06	157	32	7	0.21875	0.044586	GO:0051592	GO:BP	response to calcium ion	21118	16001		4
query_1	TRUE	7.04688e-06	3532	162	58	0.358025	0.0164213	GO:0006351	GO:BP	transcription, DNA-templated	21118	2362		4
query_1	TRUE	7.20072e-06	3534	162	58	0.358025	0.016412	GO:0097659	GO:BP	nucleic acid-templated transcription	21118	21966		4
query_1	TRUE	7.77247e-06	1346	208	38	0.182692	0.0282318	GO:0042325	GO:BP	regulation of phosphorylation	21118	11704		4
query_1	TRUE	8.04028e-06	3549	42	24	0.571429	0.00676247	GO:0032774	GO:BP	RNA biosynthetic process	21118	9045		4
query_1	TRUE	8.2463e-06	179	88	10	0.113636	0.0558659	GO:0007519	GO:BP	skeletal muscle tissue development	21118	3396		4
query_1	TRUE	9.20856e-06	2482	208	55	0.264423	0.0221595	GO:0032268	GO:BP	regulation of cellular protein metabolic process	21118	8667		4
query_1	TRUE	9.25655e-06	149	175	12	0.0685714	0.0805369	GO:0030856	GO:BP	regulation of epithelial cell differentiation	21118	8052		4
query_1	TRUE	1.00695e-05	2136	227	53	0.23348	0.0248127	GO:0008219	GO:BP	cell death	21118	3573		4
query_1	TRUE	1.0566e-05	1938	208	47	0.225962	0.0242518	GO:0016310	GO:BP	phosphorylation	21118	5797		4
query_1	TRUE	1.21407e-05	1555	208	41	0.197115	0.0263666	GO:0019220	GO:BP	regulation of phosphate metabolic process	21118	6494		4
query_1	TRUE	1.23667e-05	1556	208	41	0.197115	0.0263496	GO:0051174	GO:BP	regulation of phosphorus metabolic process	21118	15689		4
query_1	TRUE	1.3552e-05	1045	225	34	0.151111	0.0325359	GO:0008284	GO:BP	positive regulation of cell population proliferation	21118	3581		4
query_1	TRUE	1.35767e-05	1839	206	45	0.218447	0.0244698	GO:0040011	GO:BP	locomotion	21118	11494		4
query_1	TRUE	1.46453e-05	190	88	10	0.113636	0.0526316	GO:0060538	GO:BP	skeletal muscle organ development	21118	17354		4
query_1	TRUE	1.60988e-05	1975	227	50	0.220264	0.0253165	GO:0012501	GO:BP	programmed cell death	21118	5130		4
query_1	TRUE	1.97549e-05	1211	208	35	0.168269	0.0289017	GO:0001932	GO:BP	regulation of protein phosphorylation	21118	671		4
query_1	TRUE	1.9779e-05	1871	212	46	0.216981	0.0245858	GO:0051049	GO:BP	regulation of transport	21118	15586		4
query_1	TRUE	1.98703e-05	419	233	21	0.0901288	0.0501193	GO:0014706	GO:BP	striated muscle tissue development	21118	5207		4
query_1	TRUE	2.02551e-05	1678	212	43	0.20283	0.0256257	GO:0044093	GO:BP	positive regulation of molecular function	21118	12675		4
query_1	TRUE	2.08271e-05	1412	232	41	0.176724	0.0290368	GO:0051094	GO:BP	positive regulation of developmental process	21118	15617		4
query_1	TRUE	2.15739e-05	1651	208	42	0.201923	0.0254391	GO:0006468	GO:BP	protein phosphorylation	21118	2459		4
query_1	TRUE	2.30923e-05	792	202	27	0.133663	0.0340909	GO:0030029	GO:BP	actin filament-based process	21118	7698		4
query_1	TRUE	2.35765e-05	13374	212	172	0.811321	0.0128608	GO:0065007	GO:BP	biological regulation	21118	18663		4
query_1	TRUE	2.89947e-05	1491	206	39	0.18932	0.0261569	GO:0016477	GO:BP	cell migration	21118	5837		4
query_1	TRUE	3.04933e-05	6780	211	107	0.507109	0.0157817	GO:0007165	GO:BP	signal transduction	21118	3078		4
query_1	TRUE	3.21093e-05	227	28	7	0.25	0.030837	GO:1901654	GO:BP	response to ketone	21118	24901		4
query_1	TRUE	3.68996e-05	4705	25	19	0.76	0.00403826	GO:0044271	GO:BP	cellular nitrogen compound biosynthetic process	21118	12747		4
query_1	TRUE	3.70695e-05	1616	232	44	0.189655	0.0272277	GO:0048585	GO:BP	negative regulation of response to stimulus	21118	14942		4
query_1	TRUE	3.72436e-05	366	39	9	0.230769	0.0245902	GO:0001933	GO:BP	negative regulation of protein phosphorylation	21118	672		4
query_1	TRUE	3.79651e-05	951	208	30	0.144231	0.0315457	GO:0051338	GO:BP	regulation of transferase activity	21118	15824		4
query_1	TRUE	3.80048e-05	1038	170	28	0.164706	0.026975	GO:0051093	GO:BP	negative regulation of developmental process	21118	15616		4
query_1	TRUE	4.45426e-05	2308	208	51	0.245192	0.0220971	GO:0050790	GO:BP	regulation of catalytic activity	21118	15368		4
query_1	TRUE	4.74243e-05	7291	211	112	0.530806	0.0153614	GO:0007154	GO:BP	cell communication	21118	3067		4
query_1	TRUE	6.01574e-05	676	58	13	0.224138	0.0192308	GO:0010942	GO:BP	positive regulation of cell death	21118	5076		4
query_1	TRUE	6.04846e-05	7227	211	111	0.526066	0.0153591	GO:0023052	GO:BP	signaling	21118	7671		4
query_1	TRUE	6.6288e-05	595	146	19	0.130137	0.0319328	GO:0071407	GO:BP	cellular response to organic cyclic compound	21118	19492		4
query_1	TRUE	7.2894e-05	5544	154	72	0.467532	0.012987	GO:0042221	GO:BP	response to chemical	21118	11657		4
query_1	TRUE	7.54794e-05	93	159	9	0.0566038	0.0967742	GO:0045445	GO:BP	myoblast differentiation	21118	13286		4
query_1	TRUE	7.76384e-05	1999	162	39	0.240741	0.0195098	GO:0009891	GO:BP	positive regulation of biosynthetic process	21118	4224		4
query_1	TRUE	9.0397e-05	5933	42	29	0.690476	0.00488792	GO:0010467	GO:BP	gene expression	21118	4661		4
query_1	TRUE	9.2767e-05	407	39	9	0.230769	0.022113	GO:0042326	GO:BP	negative regulation of phosphorylation	21118	11705		4
query_1	TRUE	9.29738e-05	4962	25	19	0.76	0.0038291	GO:0090304	GO:BP	nucleic acid metabolic process	21118	21373		4
query_1	TRUE	9.31054e-05	1844	162	37	0.228395	0.0200651	GO:0010557	GO:BP	positive regulation of macromolecule biosynthetic process	21118	4721		4
query_1	TRUE	9.34127e-05	517	226	22	0.0973451	0.0425532	GO:0009611	GO:BP	response to wounding	21118	3996		4
query_1	TRUE	0.000104252	2809	208	57	0.274038	0.0202919	GO:0006796	GO:BP	phosphate-containing compound metabolic process	21118	2765		4
query_1	TRUE	0.000104717	1372	145	29	0.2	0.021137	GO:0007155	GO:BP	cell adhesion	21118	3068		4
query_1	TRUE	0.000113546	5715	25	20	0.8	0.00349956	GO:0044249	GO:BP	cellular biosynthetic process	21118	12733		4
query_1	TRUE	0.000126343	1384	145	29	0.2	0.0209538	GO:0022610	GO:BP	biological adhesion	21118	7625		4
query_1	TRUE	0.000136402	1956	162	38	0.234568	0.0194274	GO:0031328	GO:BP	positive regulation of cellular biosynthetic process	21118	8286		4
query_1	TRUE	0.000138617	2832	208	57	0.274038	0.0201271	GO:0006793	GO:BP	phosphorus metabolic process	21118	2762		4
query_1	TRUE	0.0001392	5779	25	20	0.8	0.00346081	GO:1901576	GO:BP	organic substance biosynthetic process	21118	24835		4
query_1	TRUE	0.000152574	2492	162	44	0.271605	0.0176565	GO:0006366	GO:BP	transcription by RNA polymerase II	21118	2375		4
query_1	TRUE	0.000163564	845	208	27	0.129808	0.0319527	GO:0043549	GO:BP	regulation of kinase activity	21118	12436		4
query_1	TRUE	0.000188585	2425	25	14	0.56	0.0057732	GO:0006357	GO:BP	regulation of transcription by RNA polymerase II	21118	2368		4
query_1	TRUE	0.000192181	5882	25	20	0.8	0.0034002	GO:0009058	GO:BP	biosynthetic process	21118	3674		4
query_1	TRUE	0.000194692	424	154	16	0.103896	0.0377358	GO:0050673	GO:BP	epithelial cell proliferation	21118	15304		4
query_1	TRUE	0.000199971	771	187	24	0.128342	0.0311284	GO:0000165	GO:BP	MAPK cascade	21118	72		4
query_1	TRUE	0.000215963	1444	159	31	0.194969	0.0214681	GO:2000026	GO:BP	regulation of multicellular organismal development	21118	29229		4
query_1	TRUE	0.000222218	500	225	21	0.0933333	0.042	GO:0008015	GO:BP	blood circulation	21118	3513		4
query_1	TRUE	0.000227066	1074	99	20	0.20202	0.018622	GO:0051270	GO:BP	regulation of cellular component movement	21118	15765		4
query_1	TRUE	0.00023318	922	232	30	0.12931	0.032538	GO:0045597	GO:BP	positive regulation of cell differentiation	21118	13371		4
query_1	TRUE	0.000241827	447	130	15	0.115385	0.033557	GO:0006979	GO:BP	response to oxidative stress	21118	2921		4
query_1	TRUE	0.000274003	909	42	12	0.285714	0.0132013	GO:0030097	GO:BP	hemopoiesis	21118	7723		4
query_1	TRUE	0.000320759	600	74	13	0.175676	0.0216667	GO:0032870	GO:BP	cellular response to hormone stimulus	21118	9100		4
query_1	TRUE	0.000329278	5416	42	27	0.642857	0.00498523	GO:0006139	GO:BP	nucleobase-containing compound metabolic process	21118	2173		4
query_1	TRUE	0.000375594	67	129	7	0.0542636	0.104478	GO:0045428	GO:BP	regulation of nitric oxide biosynthetic process	21118	13280		4
query_1	TRUE	0.000376883	85	32	5	0.15625	0.0588235	GO:0071277	GO:BP	cellular response to calcium ion	21118	19364		4
query_1	TRUE	0.000403765	374	81	11	0.135802	0.0294118	GO:0032496	GO:BP	response to lipopolysaccharide	21118	8827		4
query_1	TRUE	0.000412203	113	159	9	0.0566038	0.079646	GO:0006939	GO:BP	smooth muscle contraction	21118	2889		4
query_1	TRUE	0.000427895	531	131	16	0.122137	0.0301318	GO:1901652	GO:BP	response to peptide	21118	24899		4
query_1	TRUE	0.000442058	172	32	6	0.1875	0.0348837	GO:0048660	GO:BP	regulation of smooth muscle cell proliferation	21118	15006		4
query_1	TRUE	0.000456713	953	42	12	0.285714	0.0125918	GO:0048534	GO:BP	hematopoietic or lymphoid organ development	21118	14899		4
query_1	TRUE	0.000461278	69	129	7	0.0542636	0.101449	GO:0080164	GO:BP	regulation of nitric oxide metabolic process	21118	20956		4
query_1	TRUE	0.000466283	518	135	16	0.118519	0.030888	GO:1902532	GO:BP	negative regulation of intracellular signal transduction	21118	25685		4
query_1	TRUE	0.000467406	526	150	17	0.113333	0.0323194	GO:0003013	GO:BP	circulatory system process	21118	1598		4
query_1	TRUE	0.000476088	1128	208	31	0.149038	0.0274823	GO:0051248	GO:BP	negative regulation of protein metabolic process	21118	15749		4
query_1	TRUE	0.000523528	177	32	6	0.1875	0.0338983	GO:0048659	GO:BP	smooth muscle cell proliferation	21118	15005		4
query_1	TRUE	0.000525662	292	129	12	0.0930233	0.0410959	GO:1902105	GO:BP	regulation of leukocyte differentiation	21118	25327		4
query_1	TRUE	0.000532392	5535	42	27	0.642857	0.00487805	GO:0046483	GO:BP	heterocycle metabolic process	21118	14204		4
query_1	TRUE	0.000543163	76	73	6	0.0821918	0.0789474	GO:0035914	GO:BP	skeletal muscle cell differentiation	21118	10768		4
query_1	TRUE	0.000573152	359	196	16	0.0816327	0.0445682	GO:0050678	GO:BP	regulation of epithelial cell proliferation	21118	15309		4
query_1	TRUE	0.000577806	352	40	8	0.2	0.0227273	GO:0048545	GO:BP	response to steroid hormone	21118	14910		4
query_1	TRUE	0.000613203	390	81	11	0.135802	0.0282051	GO:0002237	GO:BP	response to molecule of bacterial origin	21118	902		4
query_1	TRUE	0.000628648	1068	39	12	0.307692	0.011236	GO:0032269	GO:BP	negative regulation of cellular protein metabolic process	21118	8668		4
query_1	TRUE	0.000738488	5618	42	27	0.642857	0.00480598	GO:0006725	GO:BP	cellular aromatic compound metabolic process	21118	2705		4
query_1	TRUE	0.000739952	708	187	22	0.117647	0.0310734	GO:0043408	GO:BP	regulation of MAPK cascade	21118	12338		4
query_1	TRUE	0.000750122	281	51	8	0.156863	0.0284698	GO:0034599	GO:BP	cellular response to oxidative stress	21118	10002		4
query_1	TRUE	0.00075599	313	201	15	0.0746269	0.0479233	GO:0019932	GO:BP	second-messenger-mediated signaling	21118	7039		4
query_1	TRUE	0.000776149	591	56	11	0.196429	0.0186125	GO:0097190	GO:BP	apoptotic signaling pathway	21118	21753		4
query_1	TRUE	0.000777642	715	171	21	0.122807	0.0293706	GO:0008285	GO:BP	negative regulation of cell population proliferation	21118	3582		4
query_1	TRUE	0.000780337	176	55	7	0.127273	0.0397727	GO:0051384	GO:BP	response to glucocorticoid	21118	15858		4
query_1	TRUE	0.000780744	173	225	12	0.0533333	0.0693642	GO:0007219	GO:BP	Notch signaling pathway	21118	3130		4
query_1	TRUE	0.000793226	388	38	8	0.210526	0.0206186	GO:0010038	GO:BP	response to metal ion	21118	4325		4
query_1	TRUE	0.000831645	4470	42	24	0.571429	0.00536913	GO:0016070	GO:BP	RNA metabolic process	21118	5687		4
query_1	TRUE	0.000842347	528	39	9	0.230769	0.0170455	GO:0045936	GO:BP	negative regulation of phosphate metabolic process	21118	13688		4
query_1	TRUE	0.000842347	528	39	9	0.230769	0.0170455	GO:0010563	GO:BP	negative regulation of phosphorus metabolic process	21118	4727		4
query_1	TRUE	0.000853802	1390	202	34	0.168317	0.0244604	GO:0007010	GO:BP	cytoskeleton organization	21118	2946		4
query_1	TRUE	0.000898196	1015	42	12	0.285714	0.0118227	GO:0002520	GO:BP	immune system development	21118	1174		4
query_1	TRUE	0.000904812	636	227	23	0.101322	0.0361635	GO:0080135	GO:BP	regulation of cellular response to stress	21118	20933		4
query_1	TRUE	0.000969027	2198	150	37	0.246667	0.0168335	GO:0048584	GO:BP	positive regulation of response to stimulus	21118	14941		4
query_1	TRUE	0.000987411	77	129	7	0.0542636	0.0909091	GO:0006809	GO:BP	nitric oxide biosynthetic process	21118	2778		4
query_1	TRUE	0.00103901	1657	196	37	0.188776	0.0223295	GO:0007049	GO:BP	cell cycle	21118	2976		4
query_1	TRUE	0.00110189	205	196	12	0.0612245	0.0585366	GO:0050679	GO:BP	positive regulation of epithelial cell proliferation	21118	15310		4
query_1	TRUE	0.00110564	1406	50	15	0.3	0.0106686	GO:0002682	GO:BP	regulation of immune system process	21118	1332		4
query_1	TRUE	0.00117895	1616	39	14	0.358974	0.00866337	GO:1903508	GO:BP	positive regulation of nucleic acid-templated transcription	21118	26537		4
query_1	TRUE	0.00117895	1616	39	14	0.358974	0.00866337	GO:0045893	GO:BP	positive regulation of transcription, DNA-templated	21118	13647		4
query_1	TRUE	0.00118784	1617	39	14	0.358974	0.00865801	GO:1902680	GO:BP	positive regulation of RNA biosynthetic process	21118	25803		4
query_1	TRUE	0.00119563	180	225	12	0.0533333	0.0666667	GO:0055001	GO:BP	muscle cell development	21118	16779		4
query_1	TRUE	0.0013165	380	129	13	0.100775	0.0342105	GO:1903706	GO:BP	regulation of hemopoiesis	21118	26730		4
query_1	TRUE	0.00133897	112	135	8	0.0592593	0.0714286	GO:0009408	GO:BP	response to heat	21118	3926		4
query_1	TRUE	0.00140032	1268	205	32	0.156098	0.0252366	GO:0043085	GO:BP	positive regulation of catalytic activity	21118	12169		4
query_1	TRUE	0.00142068	291	227	15	0.0660793	0.0515464	GO:0097193	GO:BP	intrinsic apoptotic signaling pathway	21118	21756		4
query_1	TRUE	0.0014281	980	225	29	0.128889	0.0295918	GO:0043066	GO:BP	negative regulation of apoptotic process	21118	12163		4
query_1	TRUE	0.00146517	5829	25	19	0.76	0.00325956	GO:1901360	GO:BP	organic cyclic compound metabolic process	21118	24636		4
query_1	TRUE	0.00150535	194	55	7	0.127273	0.0360825	GO:0031960	GO:BP	response to corticosteroid	21118	8498		4
query_1	TRUE	0.00152093	100	66	6	0.0909091	0.06	GO:0070252	GO:BP	actin-mediated cell contraction	21118	18802		4
query_1	TRUE	0.00152204	82	129	7	0.0542636	0.0853659	GO:0046209	GO:BP	nitric oxide metabolic process	21118	13953		4
query_1	TRUE	0.00161987	571	39	9	0.230769	0.0157618	GO:0031400	GO:BP	negative regulation of protein modification process	21118	8324		4
query_1	TRUE	0.0017501	285	39	7	0.179487	0.0245614	GO:0051348	GO:BP	negative regulation of transferase activity	21118	15834		4
query_1	TRUE	0.00179511	84	129	7	0.0542636	0.0833333	GO:2001057	GO:BP	reactive nitrogen species metabolic process	21118	30231		4
query_1	TRUE	0.00202711	224	50	7	0.14	0.03125	GO:0009612	GO:BP	response to mechanical stimulus	21118	3997		4
query_1	TRUE	0.00215399	364	32	7	0.21875	0.0192308	GO:1901214	GO:BP	regulation of neuron death	21118	24504		4
query_1	TRUE	0.00223602	1002	225	29	0.128889	0.0289421	GO:0043069	GO:BP	negative regulation of programmed cell death	21118	12166		4
query_1	TRUE	0.00225313	1253	162	27	0.166667	0.0215483	GO:0045944	GO:BP	positive regulation of transcription by RNA polymerase II	21118	13695		4
query_1	TRUE	0.00227636	60	64	5	0.078125	0.0833333	GO:0035924	GO:BP	cellular response to vascular endothelial growth factor stimulus	21118	10777		4
query_1	TRUE	0.00238632	403	42	8	0.190476	0.0198511	GO:0030099	GO:BP	myeloid cell differentiation	21118	7725		4
query_1	TRUE	0.00250751	986	47	12	0.255319	0.0121704	GO:2000145	GO:BP	regulation of cell motility	21118	29347		4
query_1	TRUE	0.00259697	705	202	22	0.108911	0.0312057	GO:0030036	GO:BP	actin cytoskeleton organization	21118	7705		4
query_1	TRUE	0.00265963	227	99	9	0.0909091	0.0396476	GO:0000302	GO:BP	response to reactive oxygen species	21118	132		4
query_1	TRUE	0.00273963	742	208	23	0.110577	0.0309973	GO:0045859	GO:BP	regulation of protein kinase activity	21118	13617		4
query_1	TRUE	0.00280003	1119	227	31	0.136564	0.0277033	GO:0060548	GO:BP	negative regulation of cell death	21118	17364		4
query_1	TRUE	0.00301401	969	223	28	0.125561	0.0288958	GO:1902533	GO:BP	positive regulation of intracellular signal transduction	21118	25686		4
query_1	TRUE	0.00320567	7962	47	34	0.723404	0.00427028	GO:0044260	GO:BP	cellular macromolecule metabolic process	21118	12740		4
query_1	TRUE	0.00326471	867	194	24	0.123711	0.0276817	GO:0060341	GO:BP	regulation of cellular localization	21118	17166		4
query_1	TRUE	0.00329208	934	206	26	0.126214	0.0278373	GO:0030334	GO:BP	regulation of cell migration	21118	7836		4
query_1	TRUE	0.00331078	574	42	9	0.214286	0.0156794	GO:0002521	GO:BP	leukocyte differentiation	21118	1175		4
query_1	TRUE	0.00333612	13	147	4	0.0272109	0.307692	GO:0097201	GO:BP	negative regulation of transcription from RNA polymerase II promoter in response to stress	21118	21760		4
query_1	TRUE	0.00338214	46	166	6	0.0361446	0.130435	GO:0038066	GO:BP	p38MAPK cascade	21118	11200		4
query_1	TRUE	0.00348896	388	233	17	0.0729614	0.0438144	GO:0042692	GO:BP	muscle cell differentiation	21118	11921		4
query_1	TRUE	0.00350753	5	9	2	0.222222	0.4	GO:0071376	GO:BP	cellular response to corticotropin-releasing hormone stimulus	21118	19461		4
query_1	TRUE	0.00350753	5	9	2	0.222222	0.4	GO:0043435	GO:BP	response to corticotropin-releasing hormone	21118	12354		4
query_1	TRUE	0.00352803	325	54	8	0.148148	0.0246154	GO:0070372	GO:BP	regulation of ERK1 and ERK2 cascade	21118	18875		4
query_1	TRUE	0.00373684	1529	205	35	0.170732	0.0228908	GO:0051247	GO:BP	positive regulation of protein metabolic process	21118	15748		4
query_1	TRUE	0.0038178	344	208	15	0.0721154	0.0436047	GO:0070371	GO:BP	ERK1 and ERK2 cascade	21118	18874		4
query_1	TRUE	0.00385459	249	32	6	0.1875	0.0240964	GO:0033002	GO:BP	muscle cell proliferation	21118	9206		4
query_1	TRUE	0.00387767	1071	205	28	0.136585	0.0261438	GO:0031401	GO:BP	positive regulation of protein modification process	21118	8325		4
query_1	TRUE	0.00393078	9484	42	34	0.809524	0.00358499	GO:0043170	GO:BP	macromolecule metabolic process	21118	12224		4
query_1	TRUE	0.00398076	2912	81	28	0.345679	0.00961538	GO:0009605	GO:BP	response to external stimulus	21118	3990		4
query_1	TRUE	0.0040576	92	47	5	0.106383	0.0543478	GO:0001938	GO:BP	positive regulation of endothelial cell proliferation	21118	677		4
query_1	TRUE	0.00411397	830	205	24	0.117073	0.0289157	GO:0001934	GO:BP	positive regulation of protein phosphorylation	21118	673		4
query_1	TRUE	0.00414712	6201	25	19	0.76	0.00306402	GO:0034641	GO:BP	cellular nitrogen compound metabolic process	21118	10027		4
query_1	TRUE	0.00416548	1035	47	12	0.255319	0.0115942	GO:0040012	GO:BP	regulation of locomotion	21118	11495		4
query_1	TRUE	0.00417263	643	144	17	0.118056	0.0264386	GO:0071417	GO:BP	cellular response to organonitrogen compound	21118	19502		4
query_1	TRUE	0.00433111	26	173	5	0.0289017	0.192308	GO:0007263	GO:BP	nitric oxide mediated signal transduction	21118	3167		4
query_1	TRUE	0.00439056	167	106	8	0.0754717	0.0479042	GO:0014074	GO:BP	response to purine-containing compound	21118	5203		4
query_1	TRUE	0.00445399	406	32	7	0.21875	0.0172414	GO:0070997	GO:BP	neuron death	21118	19243		4
query_1	TRUE	0.00471448	1555	137	27	0.19708	0.0173633	GO:0051240	GO:BP	positive regulation of multicellular organismal process	21118	15744		4
query_1	TRUE	0.00483317	501	227	19	0.0837004	0.0379242	GO:0051051	GO:BP	negative regulation of transport	21118	15588		4
query_1	TRUE	0.0049683	720	145	18	0.124138	0.025	GO:0030155	GO:BP	regulation of cell adhesion	21118	7740		4
query_1	TRUE	0.00517332	2807	50	20	0.4	0.00712504	GO:0002376	GO:BP	immune system process	21118	1038		4
query_1	TRUE	0.0052795	63	32	4	0.125	0.0634921	GO:1904705	GO:BP	regulation of vascular associated smooth muscle cell proliferation	21118	27626		4
query_1	TRUE	0.0052795	63	32	4	0.125	0.0634921	GO:1990874	GO:BP	vascular associated smooth muscle cell proliferation	21118	29146		4
query_1	TRUE	0.00536637	30	19	3	0.157895	0.1	GO:0051412	GO:BP	response to corticosterone	21118	15873		4
query_1	TRUE	0.00536973	903	205	25	0.121951	0.0276855	GO:0042327	GO:BP	positive regulation of phosphorylation	21118	11706		4
query_1	TRUE	0.00562599	734	158	19	0.120253	0.0258856	GO:0097435	GO:BP	supramolecular fiber organization	21118	21897		4
query_1	TRUE	0.00591215	45	187	6	0.0320856	0.133333	GO:0031952	GO:BP	regulation of protein autophosphorylation	21118	8493		4
query_1	TRUE	0.00642887	103	127	7	0.0551181	0.0679612	GO:0001892	GO:BP	embryonic placenta development	21118	639		4
query_1	TRUE	0.00658475	185	135	9	0.0666667	0.0486486	GO:0009266	GO:BP	response to temperature stimulus	21118	3876		4
query_1	TRUE	0.00669618	4	195	3	0.0153846	0.75	GO:0070836	GO:BP	caveola assembly	21118	19139		4
query_1	TRUE	0.0067202	380	223	16	0.0717489	0.0421053	GO:0042060	GO:BP	wound healing	21118	11547		4
query_1	TRUE	0.00676249	129	66	6	0.0909091	0.0465116	GO:0030048	GO:BP	actin filament-based movement	21118	7713		4
query_1	TRUE	0.0069768	916	232	27	0.116379	0.029476	GO:0007167	GO:BP	enzyme linked receptor protein signaling pathway	21118	3080		4
query_1	TRUE	0.00715908	1171	227	31	0.136564	0.0264731	GO:0010628	GO:BP	positive regulation of gene expression	21118	4786		4
query_1	TRUE	0.00749221	982	205	26	0.126829	0.0264766	GO:0045937	GO:BP	positive regulation of phosphate metabolic process	21118	13689		4
query_1	TRUE	0.00749221	982	205	26	0.126829	0.0264766	GO:0010562	GO:BP	positive regulation of phosphorus metabolic process	21118	4726		4
query_1	TRUE	0.00776776	1049	181	25	0.138122	0.0238322	GO:0009887	GO:BP	animal organ morphogenesis	21118	4220		4
query_1	TRUE	0.00782148	60	227	7	0.030837	0.116667	GO:0032922	GO:BP	circadian regulation of gene expression	21118	9147		4
query_1	TRUE	0.00821117	230	39	6	0.153846	0.026087	GO:0006469	GO:BP	negative regulation of protein kinase activity	21118	2460		4
query_1	TRUE	0.00828277	14	170	4	0.0235294	0.285714	GO:0014745	GO:BP	negative regulation of muscle adaptation	21118	5245		4
query_1	TRUE	0.00844548	125	109	7	0.0642202	0.056	GO:0002761	GO:BP	regulation of myeloid leukocyte differentiation	21118	1405		4
query_1	TRUE	0.00850493	1448	205	33	0.160976	0.0227901	GO:0032270	GO:BP	positive regulation of cellular protein metabolic process	21118	8669		4
query_1	TRUE	0.00860838	210	123	9	0.0731707	0.0428571	GO:0009913	GO:BP	epidermal cell differentiation	21118	4242		4
query_1	TRUE	0.00908215	45	51	4	0.0784314	0.0888889	GO:1903115	GO:BP	regulation of actin filament-based movement	21118	26196		4
query_1	TRUE	0.00911691	3644	211	63	0.298578	0.0172887	GO:0006464	GO:BP	cellular protein modification process	21118	2456		4
query_1	TRUE	0.00911691	3644	211	63	0.298578	0.0172887	GO:0036211	GO:BP	protein modification process	21118	10969		4
query_1	TRUE	0.00919921	217	42	6	0.142857	0.0276498	GO:0045637	GO:BP	regulation of myeloid cell differentiation	21118	13411		4
query_1	TRUE	0.00955292	6	129	3	0.0232558	0.5	GO:1902949	GO:BP	positive regulation of tau-protein kinase activity	21118	26038		4
query_1	TRUE	0.00969756	219	42	6	0.142857	0.0273973	GO:0002573	GO:BP	myeloid leukocyte differentiation	21118	1226		4
query_1	TRUE	0.00977442	603	146	16	0.109589	0.026534	GO:0071396	GO:BP	cellular response to lipid	21118	19481		4
query_1	TRUE	0.00989155	581	47	9	0.191489	0.0154905	GO:2000147	GO:BP	positive regulation of cell motility	21118	29349		4
query_1	TRUE	0.0115483	617	233	21	0.0901288	0.0340357	GO:0007507	GO:BP	heart development	21118	3387		4
query_1	TRUE	0.0116981	607	58	10	0.172414	0.0164745	GO:0043068	GO:BP	positive regulation of programmed cell death	21118	12165		4
query_1	TRUE	0.0123603	1171	233	31	0.133047	0.0264731	GO:0009790	GO:BP	embryo development	21118	4145		4
query_1	TRUE	0.0124915	598	47	9	0.191489	0.0150502	GO:0040017	GO:BP	positive regulation of locomotion	21118	11500		4
query_1	TRUE	0.0124915	598	47	9	0.191489	0.0150502	GO:0051272	GO:BP	positive regulation of cellular component movement	21118	15767		4
query_1	TRUE	0.0132227	311	223	14	0.0627803	0.0450161	GO:0090130	GO:BP	tissue migration	21118	21207		4
query_1	TRUE	0.0141888	253	39	6	0.153846	0.0237154	GO:0033673	GO:BP	negative regulation of kinase activity	21118	9629		4
query_1	TRUE	0.0144094	1115	34	10	0.294118	0.00896861	GO:0001775	GO:BP	cell activation	21118	561		4
query_1	TRUE	0.0155831	710	144	17	0.118056	0.0239437	GO:1901699	GO:BP	cellular response to nitrogen compound	21118	24936		4
query_1	TRUE	0.0155953	103	55	5	0.0909091	0.0485437	GO:0051591	GO:BP	response to cAMP	21118	16000		4
query_1	TRUE	0.0159191	368	28	6	0.214286	0.0163043	GO:0070482	GO:BP	response to oxygen levels	21118	18937		4
query_1	TRUE	0.0162967	142	106	7	0.0660377	0.0492958	GO:0046683	GO:BP	response to organophosphorus	21118	14337		4
query_1	TRUE	0.0163365	45	59	4	0.0677966	0.0888889	GO:2001258	GO:BP	negative regulation of cation channel activity	21118	30400		4
query_1	TRUE	0.0163434	6168	229	98	0.427948	0.0158885	GO:0051179	GO:BP	localization	21118	15694		4
query_1	TRUE	0.0166263	5	195	3	0.0153846	0.6	GO:0044854	GO:BP	plasma membrane raft assembly	21118	13080		4
query_1	TRUE	0.0172039	322	88	9	0.102273	0.0279503	GO:0071496	GO:BP	cellular response to external stimulus	21118	19573		4
query_1	TRUE	0.0176304	232	226	12	0.0530973	0.0517241	GO:0031099	GO:BP	regeneration	21118	8173		4
query_1	TRUE	0.0177785	2428	226	49	0.216814	0.0201812	GO:0051128	GO:BP	regulation of cellular component organization	21118	15644		4
query_1	TRUE	0.0184363	232	227	12	0.0528634	0.0517241	GO:0007623	GO:BP	circadian rhythm	21118	3496		4
query_1	TRUE	0.0185966	45	19	3	0.157895	0.0666667	GO:0051385	GO:BP	response to mineralocorticoid	21118	15859		4
query_1	TRUE	0.0191798	46	129	5	0.0387597	0.108696	GO:0045429	GO:BP	positive regulation of nitric oxide biosynthetic process	21118	13281		4
query_1	TRUE	0.0192159	156	99	7	0.0707071	0.0448718	GO:0034614	GO:BP	cellular response to reactive oxygen species	21118	10010		4
query_1	TRUE	0.0196158	452	24	6	0.25	0.0132743	GO:0043434	GO:BP	response to peptide hormone	21118	12353		4
query_1	TRUE	0.0197497	197	225	11	0.0488889	0.0558376	GO:0008016	GO:BP	regulation of heart contraction	21118	3514		4
query_1	TRUE	0.0198939	207	50	6	0.12	0.0289855	GO:0003018	GO:BP	vascular process in circulatory system	21118	1603		4
query_1	TRUE	0.0200363	236	225	12	0.0533333	0.0508475	GO:0060047	GO:BP	heart contraction	21118	16914		4
query_1	TRUE	0.0201487	3876	233	70	0.300429	0.0180599	GO:0065008	GO:BP	regulation of biological quality	21118	18664		4
query_1	TRUE	0.0213585	47	129	5	0.0387597	0.106383	GO:1904407	GO:BP	positive regulation of nitric oxide metabolic process	21118	27357		4
query_1	TRUE	0.0218723	425	219	16	0.0730594	0.0376471	GO:0007346	GO:BP	regulation of mitotic cell cycle	21118	3238		4
query_1	TRUE	0.0224122	143	154	8	0.0519481	0.0559441	GO:0035966	GO:BP	response to topologically incorrect protein	21118	10816		4
query_1	TRUE	0.0224992	139	209	9	0.0430622	0.0647482	GO:0034101	GO:BP	erythrocyte homeostasis	21118	9697		4
query_1	TRUE	0.0230411	38	24	3	0.125	0.0789474	GO:0032570	GO:BP	response to progesterone	21118	8862		4
query_1	TRUE	0.0241645	53	117	5	0.042735	0.0943396	GO:0060711	GO:BP	labyrinthine layer development	21118	17518		4
query_1	TRUE	0.0244176	305	149	11	0.0738255	0.0360656	GO:0045765	GO:BP	regulation of angiogenesis	21118	13533		4
query_1	TRUE	0.0245449	198	32	5	0.15625	0.0252525	GO:0071248	GO:BP	cellular response to metal ion	21118	19339		4
query_1	TRUE	0.0252066	698	34	8	0.235294	0.0114613	GO:0050865	GO:BP	regulation of cell activation	21118	15430		4
query_1	TRUE	0.0259611	802	39	9	0.230769	0.0112219	GO:0043086	GO:BP	negative regulation of catalytic activity	21118	12170		4
query_1	TRUE	0.0266381	135	47	5	0.106383	0.037037	GO:0001936	GO:BP	regulation of endothelial cell proliferation	21118	675		4
query_1	TRUE	0.0282243	629	205	19	0.0926829	0.0302067	GO:0044057	GO:BP	regulation of system process	21118	12641		4
query_1	TRUE	0.0284211	310	149	11	0.0738255	0.0354839	GO:1901342	GO:BP	regulation of vasculature development	21118	24619		4
query_1	TRUE	0.0291682	1200	226	30	0.132743	0.025	GO:0051130	GO:BP	positive regulation of cellular component organization	21118	15646		4
query_1	TRUE	0.0303914	246	225	12	0.0533333	0.0487805	GO:0003015	GO:BP	heart process	21118	1600		4
query_1	TRUE	0.0305466	247	154	10	0.0649351	0.0404858	GO:0045444	GO:BP	fat cell differentiation	21118	13285		4
query_1	TRUE	0.031234	454	38	7	0.184211	0.0154185	GO:0009314	GO:BP	response to radiation	21118	3907		4
query_1	TRUE	0.0341141	935	35	9	0.257143	0.00962567	GO:0034097	GO:BP	response to cytokine	21118	9696		4
query_1	TRUE	0.0353784	13	83	3	0.0361446	0.230769	GO:0060213	GO:BP	positive regulation of nuclear-transcribed mRNA poly(A) tail shortening	21118	17047		4
query_1	TRUE	0.035489	138	170	8	0.0470588	0.057971	GO:0045667	GO:BP	regulation of osteoblast differentiation	21118	13441		4
query_1	TRUE	0.0359319	1506	211	33	0.156398	0.0219124	GO:0009967	GO:BP	positive regulation of signal transduction	21118	4280		4
query_1	TRUE	0.036936	58	198	6	0.030303	0.103448	GO:0061077	GO:BP	chaperone-mediated protein folding	21118	17870		4
query_1	TRUE	0.0377374	478	160	14	0.0875	0.0292887	GO:0048568	GO:BP	embryonic organ development	21118	14925		4
query_1	TRUE	0.0394872	214	223	11	0.0493274	0.0514019	GO:0043491	GO:BP	protein kinase B signaling	21118	12406		4
query_1	TRUE	0.043504	370	131	11	0.0839695	0.0297297	GO:1901653	GO:BP	cellular response to peptide	21118	24900		4
query_1	TRUE	0.0436615	996	34	9	0.264706	0.00903614	GO:0045321	GO:BP	leukocyte activation	21118	13259		4
query_1	TRUE	0.0437944	3823	211	63	0.298578	0.0164792	GO:0043412	GO:BP	macromolecule modification	21118	12341		4
query_1	TRUE	0.0440669	340	227	14	0.061674	0.0411765	GO:0048511	GO:BP	rhythmic process	21118	14878		4
query_1	TRUE	0.0443386	150	47	5	0.106383	0.0333333	GO:0001935	GO:BP	endothelial cell proliferation	21118	674		4
query_1	TRUE	0.0448993	14	83	3	0.0361446	0.214286	GO:0060211	GO:BP	regulation of nuclear-transcribed mRNA poly(A) tail shortening	21118	17045		4
query_1	TRUE	0.0457299	302	223	13	0.058296	0.0430464	GO:0010631	GO:BP	epithelial cell migration	21118	4789		4
query_1	TRUE	0.0482208	5	32	2	0.0625	0.4	GO:1990441	GO:BP	negative regulation of transcription from RNA polymerase II promoter in response to endoplasmic reticulum stress	21118	28950		4
query_1	TRUE	0.0484528	228	32	5	0.15625	0.0219298	GO:0071241	GO:BP	cellular response to inorganic substance	21118	19332		4
query_1	TRUE	0.0487574	258	225	12	0.0533333	0.0465116	GO:1903522	GO:BP	regulation of blood circulation	21118	26551		4
query_1	TRUE	1.66369e-09	4	32	4	0.125	1	GO:0035976	GO:CC	transcription factor AP-1 complex	21016	1896		4
query_1	TRUE	1.8105e-09	11093	213	161	0.755869	0.0145137	GO:0005737	GO:CC	cytoplasm	21016	385		4
query_1	TRUE	1.03247e-08	14111	213	185	0.868545	0.0131103	GO:0005622	GO:CC	intracellular anatomical structure	21016	284		4
query_1	TRUE	2.02438e-08	245	158	16	0.101266	0.0653061	GO:0043292	GO:CC	contractile fiber	21016	2150		4
query_1	TRUE	2.24801e-08	213	212	17	0.0801887	0.0798122	GO:0030017	GO:CC	sarcomere	21016	1023		4
query_1	TRUE	4.84331e-08	138	212	14	0.0660377	0.101449	GO:0030018	GO:CC	Z disc	21016	1024		4
query_1	TRUE	9.8088e-08	234	212	17	0.0801887	0.0726496	GO:0030016	GO:CC	myofibril	21016	1022		4
query_1	TRUE	1.76619e-07	152	212	14	0.0660377	0.0921053	GO:0031674	GO:CC	I band	21016	1412		4
query_1	TRUE	5.27198e-07	493	145	19	0.131034	0.0385396	GO:0015629	GO:CC	actin cytoskeleton	21016	837		4
query_1	TRUE	4.73326e-06	91	144	9	0.0625	0.0989011	GO:0032432	GO:CC	actin filament bundle	21016	1528		4
query_1	TRUE	2.04978e-05	12827	212	166	0.783019	0.0129415	GO:0043226	GO:CC	organelle	21016	2127		4
query_1	TRUE	2.39238e-05	12510	212	163	0.768868	0.0130296	GO:0043229	GO:CC	intracellular organelle	21016	2130		4
query_1	TRUE	3.43242e-05	4515	229	84	0.366812	0.0186047	GO:0043228	GO:CC	non-membrane-bounded organelle	21016	2129		4
query_1	TRUE	6.15543e-05	122	144	9	0.0625	0.0737705	GO:0005884	GO:CC	actin filament	21016	513		4
query_1	TRUE	6.37743e-05	4500	229	83	0.362445	0.0184444	GO:0043232	GO:CC	intracellular non-membrane-bounded organelle	21016	2133		4
query_1	TRUE	8.73245e-05	444	22	7	0.318182	0.0157658	GO:0005667	GO:CC	transcription regulator complex	21016	323		4
query_1	TRUE	9.9604e-05	2268	202	47	0.232673	0.0207231	GO:0005856	GO:CC	cytoskeleton	21016	492		4
query_1	TRUE	0.000103887	82	112	7	0.0625	0.0853659	GO:0001725	GO:CC	stress fiber	21016	184		4
query_1	TRUE	0.000103887	82	112	7	0.0625	0.0853659	GO:0097517	GO:CC	contractile actin filament bundle	21016	3391		4
query_1	TRUE	0.000212641	91	112	7	0.0625	0.0769231	GO:0042641	GO:CC	actomyosin	21016	2061		4
query_1	TRUE	0.000375923	7208	227	113	0.497797	0.015677	GO:0005634	GO:CC	nucleus	21016	295		4
query_1	TRUE	0.000705085	5312	83	41	0.493976	0.00771837	GO:0032991	GO:CC	protein-containing complex	21016	1570		4
query_1	TRUE	0.00178776	776	199	22	0.110553	0.0283505	GO:0048471	GO:CC	perinuclear region of cytoplasm	21016	2542		4
query_1	TRUE	0.00179032	165	32	5	0.15625	0.030303	GO:0090575	GO:CC	RNA polymerase II transcription regulator complex	21016	3199		4
query_1	TRUE	0.00201261	986	171	23	0.134503	0.0233266	GO:0099512	GO:CC	supramolecular fiber	21016	3781		4
query_1	TRUE	0.0022595	993	171	23	0.134503	0.0231621	GO:0099081	GO:CC	supramolecular polymer	21016	3751		4
query_1	TRUE	0.00232197	1296	171	27	0.157895	0.0208333	GO:0099080	GO:CC	supramolecular complex	21016	3750		4
query_1	TRUE	0.00321929	2	62	2	0.0322581	1	GO:0005862	GO:CC	muscle thin filament tropomyosin	21016	496		4
query_1	TRUE	0.0067139	3849	208	63	0.302885	0.0163679	GO:0005829	GO:CC	cytosol	21016	470		4
query_1	TRUE	0.0127504	170	152	8	0.0526316	0.0470588	GO:0042383	GO:CC	sarcolemma	21016	2025		4
query_1	TRUE	0.0153115	392	209	14	0.0669856	0.0357143	GO:0045121	GO:CC	membrane raft	21016	2437		4
query_1	TRUE	0.0154449	100	195	7	0.0358974	0.07	GO:0005901	GO:CC	caveola	21016	530		4
query_1	TRUE	0.0156058	2071	155	32	0.206452	0.0154515	GO:0030054	GO:CC	cell junction	21016	1026		4
query_1	TRUE	0.0157397	393	209	14	0.0669856	0.0356234	GO:0098857	GO:CC	membrane microdomain	21016	3658		4
query_1	TRUE	0.0253287	2	173	2	0.0115607	1	GO:0008074	GO:CC	guanylate cyclase complex, soluble	21016	602		4
query_1	TRUE	0.031229	193	152	8	0.0526316	0.0414508	GO:0098862	GO:CC	cluster of actin-based cell projections	21016	3663		4
query_1	TRUE	0.0387974	3	124	2	0.016129	0.666667	GO:0002095	GO:CC	caveolar macromolecular signaling complex	21016	200		4
query_1	TRUE	3.3683e-10	2164	211	59	0.279621	0.0272643	GO:0019899	GO:MF	enzyme binding	20802	4618		4
query_1	TRUE	2.85706e-09	571	168	25	0.14881	0.0437828	GO:0008134	GO:MF	transcription factor binding	20802	1992		4
query_1	TRUE	2.85847e-09	10189	229	163	0.71179	0.0159976	GO:0005515	GO:MF	protein binding	20802	1879		4
query_1	TRUE	1.06284e-05	492	22	8	0.363636	0.0162602	GO:0001228	GO:MF	DNA-binding transcription activator activity, RNA polymerase II-specific	20802	241		4
query_1	TRUE	1.18591e-05	499	22	8	0.363636	0.0160321	GO:0001216	GO:MF	DNA-binding transcription activator activity	20802	235		4
query_1	TRUE	3.0066e-05	820	196	26	0.132653	0.0317073	GO:0019900	GO:MF	kinase binding	20802	4619		4
query_1	TRUE	5.11448e-05	989	202	29	0.143564	0.0293225	GO:0008092	GO:MF	cytoskeletal protein binding	20802	1959		4
query_1	TRUE	5.32845e-05	443	229	20	0.0873362	0.0451467	GO:0003779	GO:MF	actin binding	20802	468		4
query_1	TRUE	5.78716e-05	736	210	25	0.119048	0.0339674	GO:0019901	GO:MF	protein kinase binding	20802	4620		4
query_1	TRUE	0.000259293	1791	22	11	0.5	0.00614182	GO:0140110	GO:MF	transcription regulator activity	20802	11788		4
query_1	TRUE	0.000431899	1110	22	9	0.409091	0.00810811	GO:0000978	GO:MF	RNA polymerase II cis-regulatory region sequence-specific DNA binding	20802	130		4
query_1	TRUE	0.000509045	1132	22	9	0.409091	0.00795053	GO:0000987	GO:MF	cis-regulatory region sequence-specific DNA binding	20802	136		4
query_1	TRUE	0.000532509	325	209	15	0.0717703	0.0461538	GO:0044389	GO:MF	ubiquitin-like protein ligase binding	20802	7073		4
query_1	TRUE	0.000556162	20	22	3	0.136364	0.15	GO:0035259	GO:MF	glucocorticoid receptor binding	20802	6281		4
query_1	TRUE	0.000583364	4	141	3	0.0212766	0.75	GO:0055131	GO:MF	C3HC4-type RING finger domain binding	20802	9589		4
query_1	TRUE	0.000648411	21	22	3	0.136364	0.142857	GO:0000979	GO:MF	RNA polymerase II core promoter sequence-specific DNA binding	20802	131		4
query_1	TRUE	0.000914192	30	145	5	0.0344828	0.166667	GO:0071889	GO:MF	14-3-3 protein binding	20802	10040		4
query_1	TRUE	0.001164	1052	163	24	0.147239	0.0228137	GO:0046983	GO:MF	protein dimerization activity	20802	7373		4
query_1	TRUE	0.00140886	307	209	14	0.0669856	0.0456026	GO:0031625	GO:MF	ubiquitin protein ligase binding	20802	5097		4
query_1	TRUE	0.00146137	1285	22	9	0.409091	0.00700389	GO:0000981	GO:MF	DNA-binding transcription factor activity, RNA polymerase II-specific	20802	132		4
query_1	TRUE	0.00157427	366	69	9	0.130435	0.0245902	GO:0046982	GO:MF	protein heterodimerization activity	20802	7372		4
query_1	TRUE	0.00183551	210	42	6	0.142857	0.0285714	GO:0061629	GO:MF	RNA polymerase II-specific DNA-binding transcription factor binding	20802	9645		4
query_1	TRUE	0.00187053	1324	22	9	0.409091	0.00679758	GO:0000977	GO:MF	RNA polymerase II transcription regulatory region sequence-specific DNA binding	20802	129		4
query_1	TRUE	0.00189767	250	227	13	0.0572687	0.052	GO:0140297	GO:MF	DNA-binding transcription factor binding	20802	11810		4
query_1	TRUE	0.0021654	35	147	5	0.0340136	0.142857	GO:0044183	GO:MF	protein folding chaperone	20802	7062		4
query_1	TRUE	0.00240423	1365	22	9	0.409091	0.00659341	GO:0003700	GO:MF	DNA-binding transcription factor activity	20802	420		4
query_1	TRUE	0.00332388	1420	22	9	0.409091	0.00633803	GO:0000976	GO:MF	transcription cis-regulatory region binding	20802	128		4
query_1	TRUE	0.00340125	1424	22	9	0.409091	0.00632022	GO:0001067	GO:MF	transcription regulatory region nucleic acid binding	20802	182		4
query_1	TRUE	0.0044537	141	42	5	0.119048	0.035461	GO:0016922	GO:MF	nuclear receptor binding	20802	3883		4
query_1	TRUE	0.0050034	1493	22	9	0.409091	0.00602813	GO:1990837	GO:MF	sequence-specific double-stranded DNA binding	20802	12233		4
query_1	TRUE	0.00635585	44	22	3	0.136364	0.0681818	GO:0001046	GO:MF	core promoter sequence-specific DNA binding	20802	165		4
query_1	TRUE	0.00663586	206	144	9	0.0625	0.0436893	GO:0051015	GO:MF	actin filament binding	20802	9093		4
query_1	TRUE	0.00771876	1575	22	9	0.409091	0.00571429	GO:0003690	GO:MF	double-stranded DNA binding	20802	412		4
query_1	TRUE	0.00833544	21	158	4	0.0253165	0.190476	GO:0008307	GO:MF	structural constituent of muscle	20802	2085		4
query_1	TRUE	0.00837528	1591	22	9	0.409091	0.00565682	GO:0043565	GO:MF	sequence-specific DNA binding	20802	6842		4
query_1	TRUE	0.0176769	168	154	8	0.0519481	0.047619	GO:0003714	GO:MF	transcription corepressor activity	20802	430		4
query_1	TRUE	0.0181857	88	147	6	0.0408163	0.0681818	GO:0051082	GO:MF	unfolded protein binding	20802	9113		4
query_1	TRUE	0.0200642	32	127	4	0.0314961	0.125	GO:0035035	GO:MF	histone acetyltransferase binding	20802	6255		4
query_1	TRUE	0.0242671	209	208	10	0.0480769	0.0478469	GO:0019207	GO:MF	kinase regulator activity	20802	4527		4
query_1	TRUE	0.0265947	122	225	8	0.0355556	0.0655738	GO:0042826	GO:MF	histone deacetylase binding	20802	6697		4
query_1	TRUE	0.0315475	144	144	7	0.0486111	0.0486111	GO:0044325	GO:MF	ion channel binding	20802	7067		4
query_1	TRUE	0.0330615	2	173	2	0.0115607	1	GO:0047805	GO:MF	cytidylate cyclase activity	20802	8175		4
query_1	TRUE	0.0127779	15	45	4	0.0888889	0.266667	HP:0011407	HP	Proportionate tall stature	4645	7851		4
query_1	TRUE	0.0380968	7	45	3	0.0666667	0.428571	HP:0010465	HP	Precocious puberty in females	4645	6958		4
query_1	TRUE	0.000407261	108	21	5	0.238095	0.0462963	KEGG:04928	KEGG	Parathyroid hormone synthesis, secretion and action	8790	364		4
query_1	TRUE	0.00157737	91	32	5	0.15625	0.0549451	KEGG:04657	KEGG	IL-17 signaling pathway	8790	315		4
query_1	TRUE	0.00394304	152	173	12	0.0693642	0.0789474	KEGG:04921	KEGG	Oxytocin signaling pathway	8790	357		4
query_1	TRUE	0.00655371	294	32	7	0.21875	0.0238095	KEGG:04010	KEGG	MAPK signaling pathway	8790	224		4
query_1	TRUE	0.00701582	124	32	5	0.15625	0.0403226	KEGG:04380	KEGG	Osteoclast differentiation	8790	289		4
query_1	TRUE	0.00981346	142	173	11	0.0635838	0.0774648	KEGG:04270	KEGG	Vascular smooth muscle contraction	8790	278		4
query_1	TRUE	0.0134567	200	196	14	0.0714286	0.07	KEGG:04510	KEGG	Focal adhesion	8790	293		4
query_1	TRUE	0.0151903	146	32	5	0.15625	0.0342466	KEGG:05418	KEGG	Fluid shear stress and atherosclerosis	8790	471		4
query_1	TRUE	0.024837	88	58	5	0.0862069	0.0568182	KEGG:05210	KEGG	Colorectal cancer	8790	437		4
query_1	TRUE	3.31797e-05	21	172	7	0.0406977	0.333333	REAC:R-MMU-5627123	REAC	RHO GTPases activate PAKs	8631	1123		4
query_1	TRUE	3.99674e-05	28	128	7	0.0546875	0.25	REAC:R-MMU-445355	REAC	Smooth Muscle Contraction	8631	1408		4
query_1	TRUE	0.00332985	158	97	10	0.103093	0.0632911	REAC:R-MMU-397014	REAC	Muscle contraction	8631	856		4
query_1	TRUE	0.016748	13	147	4	0.0272109	0.307692	REAC:R-MMU-3371568	REAC	Attenuation phase	8631	138		4
query_1	TRUE	8.74539e-12	7505	231	137	0.593074	0.0182545	TF:M02036	TF	Factor: WT1; motif: CGCCCCCNCN	21836	3702		4
query_1	TRUE	1.03168e-11	12032	232	184	0.793103	0.0152926	TF:M00716_1	TF	Factor: ZF5; motif: GSGCGCGR; match class: 1	21836	3785		4
query_1	TRUE	1.87502e-11	11980	232	183	0.788793	0.0152755	TF:M01240_1	TF	Factor: BEN; motif: CAGCGRNV; match class: 1	21836	279		4
query_1	TRUE	2.1452e-11	12768	232	190	0.818966	0.014881	TF:M04662_1	TF	Factor: FOXN4; motif: NNWANNCGWMCGCGTCNNNNMT; match class: 1	21836	1143		4
query_1	TRUE	2.18578e-11	7629	232	138	0.594828	0.0180889	TF:M01104	TF	Factor: MOVO-B; motif: GNGGGGG	21836	2092		4
query_1	TRUE	2.71584e-10	16009	232	214	0.922414	0.0133675	TF:M04662	TF	Factor: FOXN4; motif: NNWANNCGWMCGCGTCNNNNMT	21836	1142		4
query_1	TRUE	5.58083e-10	13664	232	195	0.840517	0.0142711	TF:M02844	TF	Factor: BCL6B; motif: NNNNCCGCCCCWNNNN	21836	262		4
query_1	TRUE	7.33345e-10	8029	232	139	0.599138	0.0173122	TF:M00189	TF	Factor: AP-2; motif: MKCCCSCNGGCG	21836	118		4
query_1	TRUE	8.72791e-10	10391	232	164	0.706897	0.0157829	TF:M00803	TF	Factor: E2F; motif: GGCGSG	21836	768		4
query_1	TRUE	4.21856e-09	9484	232	153	0.659483	0.0161324	TF:M02933	TF	Factor: ZF5; motif: GYCGCGCARNGCNN	21836	3798		4
query_1	TRUE	8.84446e-09	16234	233	214	0.918455	0.0131822	TF:M01240	TF	Factor: BEN; motif: CAGCGRNV	21836	278		4
query_1	TRUE	9.08681e-09	5963	232	112	0.482759	0.0187825	TF:M00982	TF	Factor: KROX; motif: CCCGCCCCCRCCCC	21836	1836		4
query_1	TRUE	1.04607e-08	8508	231	141	0.61039	0.0165726	TF:M02844_1	TF	Factor: BCL6B; motif: NNNNCCGCCCCWNNNN; match class: 1	21836	263		4
query_1	TRUE	1.05542e-08	5925	231	111	0.480519	0.0187342	TF:M07354	TF	Factor: Egr-1; motif: GCGGGGGCGG	21836	826		4
query_1	TRUE	1.24789e-08	6650	232	120	0.517241	0.0180451	TF:M03893	TF	Factor: WT1; motif: GNGGGGGCGGGG	21836	3704		4
query_1	TRUE	3.86579e-08	14821	232	201	0.866379	0.0135618	TF:M00716	TF	Factor: ZF5; motif: GSGCGCGR	21836	3784		4
query_1	TRUE	4.21148e-08	5833	230	108	0.469565	0.0185153	TF:M03876_1	TF	Factor: Kaiso; motif: GCMGGGRGCRGS; match class: 1	21836	1801		4
query_1	TRUE	2.31357e-07	11181	232	166	0.715517	0.0148466	TF:M00333_1	TF	Factor: ZF5; motif: NRNGNGCGCGCWN; match class: 1	21836	3787		4
query_1	TRUE	2.36927e-07	5821	178	87	0.488764	0.0149459	TF:M08878	TF	Factor: EGR; motif: CGCCCCCGCNN	21836	852		4
query_1	TRUE	2.37125e-07	7397	231	125	0.541126	0.0168987	TF:M10375_1	TF	Factor: Sp1; motif: GGNGGGGGNGGGGGMGGGGCNGGG; match class: 1	21836	3197		4
query_1	TRUE	2.80957e-07	3647	232	78	0.336207	0.0213874	TF:M00189_1	TF	Factor: AP-2; motif: MKCCCSCNGGCG; match class: 1	21836	119		4
query_1	TRUE	3.54978e-07	14469	232	196	0.844828	0.0135462	TF:M00333	TF	Factor: ZF5; motif: NRNGNGCGCGCWN	21836	3786		4
query_1	TRUE	3.57719e-07	9341	231	146	0.632035	0.01563	TF:M08995_1	TF	Factor: CTCF; motif: NAGGGGGCGCNNKNNNN; match class: 1	21836	609		4
query_1	TRUE	4.15964e-07	9122	232	144	0.62069	0.015786	TF:M07395	TF	Factor: Sp1; motif: NGGGGCGGGGN	21836	3200		4
query_1	TRUE	5.69315e-07	6158	230	109	0.473913	0.0177006	TF:M07329	TF	Factor: Osx; motif: CCNCCCCCNNN	21836	2532		4
query_1	TRUE	6.38627e-07	10601	232	159	0.685345	0.0149986	TF:M10209_1	TF	Factor: E2F-1; motif: GNGGGCGGGRMN; match class: 1	21836	723		4
query_1	TRUE	8.88385e-07	8654	232	138	0.594828	0.0159464	TF:M00931	TF	Factor: Sp1; motif: GGGGCGGGGC	21836	3206		4
query_1	TRUE	8.98081e-07	14228	232	193	0.831897	0.0135648	TF:M10209	TF	Factor: E2F-1; motif: GNGGGCGGGRMN	21836	722		4
query_1	TRUE	9.7456e-07	8939	232	141	0.607759	0.0157736	TF:M00932	TF	Factor: Sp1; motif: NNGGGGCGGGGNN	21836	3202		4
query_1	TRUE	1.23022e-06	4997	168	74	0.440476	0.0148089	TF:M01873	TF	Factor: Egr-1; motif: GCGGGGGCGG	21836	828		4
query_1	TRUE	1.25871e-06	8784	232	139	0.599138	0.0158242	TF:M00196	TF	Factor: Sp1; motif: NGGGGGCGGGGYN	21836	3204		4
query_1	TRUE	1.26201e-06	6591	232	114	0.491379	0.0172963	TF:M02835_1	TF	Factor: Zic1; motif: NNCCCCCGGGGGGG; match class: 1	21836	4081		4
query_1	TRUE	1.64523e-06	7600	231	125	0.541126	0.0164474	TF:M07277	TF	Factor: BTEB2; motif: RGGGNGKGGN	21836	332		4
query_1	TRUE	2.55957e-06	4460	230	86	0.373913	0.0192825	TF:M03944_1	TF	Factor: Zfp740; motif: NCCCCCCCAC; match class: 1	21836	4009		4
query_1	TRUE	2.75349e-06	11268	232	164	0.706897	0.0145545	TF:M02089	TF	Factor: E2F-3; motif: GGCGGGN	21836	746		4
query_1	TRUE	5.0588e-06	6684	231	113	0.489177	0.016906	TF:M01219	TF	Factor: SP1:SP3; motif: CCSCCCCCYCC	21836	3190		4
query_1	TRUE	8.18034e-06	4389	231	84	0.363636	0.0191388	TF:M10213	TF	Factor: Egr-1; motif: NNGCGKGGGCGGGG	21836	824		4
query_1	TRUE	9.21141e-06	9522	233	145	0.622318	0.0152279	TF:M02835	TF	Factor: Zic1; motif: NNCCCCCGGGGGGG	21836	4080		4
query_1	TRUE	9.61707e-06	7016	192	100	0.520833	0.0142531	TF:M00803_1	TF	Factor: E2F; motif: GGCGSG; match class: 1	21836	769		4
query_1	TRUE	1.02745e-05	3122	145	48	0.331034	0.0153748	TF:M02036_1	TF	Factor: WT1; motif: CGCCCCCNCN; match class: 1	21836	3703		4
query_1	TRUE	1.46876e-05	9949	204	133	0.651961	0.0133682	TF:M10276_1	TF	Factor: Kaiso; motif: SARNYCTCGCGAGAN; match class: 1	21836	3751		4
query_1	TRUE	1.93686e-05	7486	232	121	0.521552	0.0161635	TF:M07436	TF	Factor: WT1; motif: NNGGGNGGGSGN	21836	3698		4
query_1	TRUE	2.05214e-05	8470	232	132	0.568966	0.0155844	TF:M07040_1	TF	Factor: GKLF; motif: NNRRGRRNGNSNNN; match class: 1	21836	1335		4
query_1	TRUE	2.12067e-05	3395	233	70	0.300429	0.0206186	TF:M00470_1	TF	Factor: AP-2gamma; motif: GCCYNNGGS; match class: 1	21836	103		4
query_1	TRUE	2.29168e-05	11131	232	160	0.689655	0.0143743	TF:M03876	TF	Factor: Kaiso; motif: GCMGGGRGCRGS	21836	1800		4
query_1	TRUE	2.50585e-05	14458	230	190	0.826087	0.0131415	TF:M00378_1	TF	Factor: Pax-4; motif: NNNNNYCACCCB; match class: 1	21836	2597		4
query_1	TRUE	2.6411e-05	8773	232	135	0.581897	0.0153881	TF:M00933	TF	Factor: Sp1; motif: CCCCGCCCCN	21836	3198		4
query_1	TRUE	2.81772e-05	3378	231	69	0.298701	0.0204263	TF:M01219_1	TF	Factor: SP1:SP3; motif: CCSCCCCCYCC; match class: 1	21836	3191		4
query_1	TRUE	3.44586e-05	2017	177	41	0.231638	0.0203272	TF:M07354_1	TF	Factor: Egr-1; motif: GCGGGGGCGG; match class: 1	21836	827		4
query_1	TRUE	3.62747e-05	6987	231	114	0.493506	0.016316	TF:M10211	TF	Factor: E2F-4; motif: NGGGGGCGGGRMNN	21836	752		4
query_1	TRUE	3.80151e-05	844	41	12	0.292683	0.014218	TF:M00691_1	TF	Factor: ATF-1; motif: CYYTGACGTCA; match class: 1	21836	197		4
query_1	TRUE	5.62343e-05	7140	233	116	0.497854	0.0162465	TF:M01303	TF	Factor: SP1; motif: GGGGYGGGGNS	21836	3194		4
query_1	TRUE	7.35867e-05	10318	230	149	0.647826	0.0144408	TF:M02090	TF	Factor: E2F-4; motif: GCGGGAAANA	21836	756		4
query_1	TRUE	7.51428e-05	10752	231	154	0.666667	0.0143229	TF:M10375	TF	Factor: Sp1; motif: GGNGGGGGNGGGGGMGGGGCNGGG	21836	3196		4
query_1	TRUE	8.07726e-05	7210	170	90	0.529412	0.0124827	TF:M05494	TF	Factor: Egr-2; motif: GCGTGGGCGG	21836	832		4
query_1	TRUE	9.26146e-05	5819	188	84	0.446809	0.0144355	TF:M02933_1	TF	Factor: ZF5; motif: GYCGCGCARNGCNN; match class: 1	21836	3799		4
query_1	TRUE	0.000114644	2536	160	43	0.26875	0.0169558	TF:M03893_1	TF	Factor: WT1; motif: GNGGGGGCGGGG; match class: 1	21836	3705		4
query_1	TRUE	0.000118368	7957	230	123	0.534783	0.0154581	TF:M02023	TF	Factor: MAZ; motif: NKGGGAGGGGRGGR	21836	2008		4
query_1	TRUE	0.00012467	10998	233	157	0.67382	0.0142753	TF:M07289_1	TF	Factor: GKLF; motif: NNNRGGNGNGGSN; match class: 1	21836	1337		4
query_1	TRUE	0.000125712	3859	228	73	0.320175	0.0189168	TF:M00491	TF	Factor: MAZR; motif: NSGGGGGGGGMCN	21836	2002		4
query_1	TRUE	0.000132066	3827	230	73	0.317391	0.019075	TF:M02834_1	TF	Factor: Zfp740; motif: NNNCCCCCCCCMNNNN; match class: 1	21836	4005		4
query_1	TRUE	0.000139376	3456	168	54	0.321429	0.015625	TF:M02744	TF	Factor: Egr1; motif: NCCGCCCCCGCANN	21836	818		4
query_1	TRUE	0.000173289	7085	231	113	0.489177	0.0159492	TF:M00915	TF	Factor: AP-2; motif: SNNNCCNCAGGCN	21836	120		4
query_1	TRUE	0.000182994	8126	225	122	0.542222	0.0150135	TF:M02872_1	TF	Factor: IRF4; motif: NNNAYTCTCGGWNNN; match class: 1	21836	1733		4
query_1	TRUE	0.000224497	3877	230	73	0.317391	0.018829	TF:M07436_1	TF	Factor: WT1; motif: NNGGGNGGGSGN; match class: 1	21836	3699		4
query_1	TRUE	0.000224773	8128	230	124	0.53913	0.0152559	TF:M01118	TF	Factor: WT1; motif: SMCNCCNSC	21836	3700		4
query_1	TRUE	0.000226668	983	230	30	0.130435	0.0305188	TF:M01837_1	TF	Factor: FKLF; motif: BGGGNGGVMD; match class: 1	21836	1053		4
query_1	TRUE	0.000233571	13491	232	180	0.775862	0.0133422	TF:M10276	TF	Factor: Kaiso; motif: SARNYCTCGCGAGAN	21836	3750		4
query_1	TRUE	0.000287599	7250	233	115	0.493562	0.0158621	TF:M08867	TF	Factor: AP2; motif: GCCYGSGGSN	21836	116		4
query_1	TRUE	0.000296471	4603	230	82	0.356522	0.0178145	TF:M01118_1	TF	Factor: WT1; motif: SMCNCCNSC; match class: 1	21836	3701		4
query_1	TRUE	0.000352816	12950	233	175	0.751073	0.0135135	TF:M07040	TF	Factor: GKLF; motif: NNRRGRRNGNSNNN	21836	1334		4
query_1	TRUE	0.000498912	4340	200	70	0.35	0.016129	TF:M00243	TF	Factor: Egr-1; motif: WTGCGTGGGCGK	21836	812		4
query_1	TRUE	0.000522164	6875	231	109	0.471861	0.0158545	TF:M02089_1	TF	Factor: E2F-3; motif: GGCGGGN; match class: 1	21836	747		4
query_1	TRUE	0.000528142	3971	197	65	0.329949	0.0163687	TF:M02831	TF	Factor: Zfp281; motif: NNCCCCCCCCCCMYC	21836	3832		4
query_1	TRUE	0.000767499	4524	231	80	0.34632	0.0176835	TF:M07395_1	TF	Factor: Sp1; motif: NGGGGCGGGGN; match class: 1	21836	3201		4
query_1	TRUE	0.000836098	2494	197	47	0.238579	0.0188452	TF:M02831_1	TF	Factor: Zfp281; motif: NNCCCCCCCCCCMYC; match class: 1	21836	3833		4
query_1	TRUE	0.000905984	8494	230	126	0.547826	0.014834	TF:M07461	TF	Factor: KLF; motif: GGGNGGGG	21836	1834		4
query_1	TRUE	0.000964952	4971	230	85	0.369565	0.0170992	TF:M01837	TF	Factor: FKLF; motif: BGGGNGGVMD	21836	1052		4
query_1	TRUE	0.000982704	1342	192	31	0.161458	0.0230999	TF:M00177_1	TF	Factor: CREB; motif: NSTGACGTAANN; match class: 1	21836	567		4
query_1	TRUE	0.0011536	9013	201	117	0.58209	0.0129812	TF:M07250	TF	Factor: E2F-1; motif: NNNSSCGCSAANN	21836	730		4
query_1	TRUE	0.00115844	6995	233	110	0.472103	0.0157255	TF:M00470	TF	Factor: AP-2gamma; motif: GCCYNNGGS	21836	102		4
query_1	TRUE	0.00127452	7128	232	111	0.478448	0.0155724	TF:M02874_1	TF	Factor: IRF6; motif: NNNACTCYCGGKNNN; match class: 1	21836	1751		4
query_1	TRUE	0.00137686	4159	213	70	0.328638	0.016831	TF:M02023_1	TF	Factor: MAZ; motif: NKGGGAGGGGRGGR; match class: 1	21836	2009		4
[truncated: 1,597 more rows]

## Sheet: gene sets endothelial cells
query	significant	p_value	term_size	query_size	intersection_size	precision	recall	term_id	source	term_name	effective_domain_size	source_order	parents	cluster
[truncated: 2,991 more rows]
