# Supplementary material for: Mapping the cardiac vascular niche in heart failure
Source: Nat Commun. 2022 May 31;13:3027. doi: 10.1038/s41467-022-30682-0 (PMC9156759; doi:10.1038/s41467-022-30682-0)
Supplement: Supplementary file 6 — Source Data [file 41467_2022_30682_MOESM6_ESM.xlsx]

## Sheet: Fig. 1c
mouse genotype	surgery & endpoint	heart weight [mg]	tibia length [mm]	ratio [heart weight / tibia length]
Col1a1CreER;tdtomato	Sham	131	18	7.27778		statistic (graphpad 9): unpaired t test
Col1a1CreER;tdtomato	Sham	118	18	6.55556		Table Analyzed	Column A	vs	Column B		Unpaired t test	P value	P value summary	Are means signif. different? (P < 0.05)	One- or two-tailed P value?	t, df		How big is the difference?	Mean ± SEM of column A	Mean ± SEM of column B	Difference between means	95% confidence interval	R squared		F test to compare variances	F,DFn, Dfd	P value	P value summary	Are variances significantly different?
Col1a1CreER;tdtomato	Sham	138	18.5	7.45946		Col1a1 ratio heart/tibia	Sham	vs	TAC			0.0444	*	Yes	Two-tailed	t=2,382 df=8			7,982 ± 0,6158 N=5	9,688 ± 0,3657 N=5	-1,706 ± 0,7162	-3,358 to -0,05448	0.415			2,836, 4, 4	0.3369	ns	No
Col1a1CreER;tdtomato	Sham	170	20	8.5
Col1a1CreER;tdtomato	Sham	180	17.8	10.1124
Col1a1CreER;tdtomato	TAC 14 days	170	18	9.44444
Col1a1CreER;tdtomato	TAC 14 days	144	16.8	8.57143
Col1a1CreER;tdtomato	TAC 14 days	195	18.2	10.7143
Col1a1CreER;tdtomato	TAC 14 days	190	18.6	10.2151
Col1a1CreER;tdtomato	TAC 14 days	170	17.9	9.49721
PdgfrbCreER;tdtomato	Sham	178	20	8.9		statistic (graphpad 9): unpaired t test
PdgfrbCreER;tdtomato	Sham	147	20	7.35		Table Analyzed	Column A	vs	Column B		Unpaired t test	P value	P value summary	Are means signif. different? (P < 0.05)	One- or two-tailed P value?	t, df		How big is the difference?	Mean ± SEM of column A	Mean ± SEM of column B	Difference between means	95% confidence interval	R squared		F test to compare variances	F,DFn, Dfd	P value	P value summary	Are variances significantly different?
PdgfrbCreER;tdtomato	Sham	146	20	7.3		PDGFRb ratio heart/tibia	Sham	vs	TAC			0.1389	ns	No	Two-tailed	t=1,670 df=7			7,800 ± 0,3719 N=4	9,720 ± 0,9723 N=5	-1,920 ± 1,150	-4,639 to 0,7995	0.2848			8,543, 4, 3	0.1091	ns	No
PdgfrbCreER;tdtomato	Sham	136	18	7.55556
PdgfrbCreER;tdtomato	TAC 14 days	179	18.8	9.52128
PdgfrbCreER;tdtomato	TAC 14 days	151	18.5	8.16216
PdgfrbCreER;tdtomato	TAC 14 days	147	18.3	8.03279
PdgfrbCreER;tdtomato	TAC 14 days	179	18.8	9.52128
PdgfrbCreER;tdtomato	TAC 14 days	254	18.9	13.4392
Gli1CreER;tdtomato	Sham	144	18	8		statistic (graphpad 9): ordinary one-way ANOVA (multiple comparisons)
Gli1CreER;tdtomato	Sham	135	20	6.75		Number of families	1
Gli1CreER;tdtomato	Sham	130	18.5	7.02703		Number of comparisons per family	3
Gli1CreER;tdtomato	TAC 14 days	180	18	10		Alpha	0.05
Gli1CreER;tdtomato	TAC 14 days	173	19.5	8.87179
Gli1CreER;tdtomato	TAC 14 days	181	18	10.0556		Tukey's multiple comparisons test	Mean Diff,	95,00% CI of diff,	Below threshold?	Summary	Adjusted P Value			Test details	Mean 1	Mean 2	Mean Diff,	SE of diff,	n1	n2	q	DF
Gli1CreER;tdtomato	TAC 14 days	150	19	7.89474		Sham vs. TAC 14d	-2.016	-4,428 to 0,3967	No	ns	0.105	A-B		Sham vs. TAC 14d	7.033	9.048	-2.016	0.8931	4	5	3.191	11
Gli1CreER;tdtomato	TAC 14 days	160	19	8.42105		Sham vs. TAC 28d	-4.12	-6,532 to -1,707	Yes	**	0.002	A-C		Sham vs. TAC 28d	7.033	11.15	-4.12	0.8931	4	5	6.523	11
Gli1CreER;tdtomato	TAC 28 days	171	18.1	9.44751		TAC 14d vs. TAC 28d	-2.104	-4,378 to 0,1702	No	ns	0.0704	B-C		TAC 14d vs. TAC 28d	9.048	11.15	-2.104	0.842	5	5	3.534	11
Gli1CreER;tdtomato	TAC 28 days	256	18.6	13.7634
Gli1CreER;tdtomato	TAC 28 days	193	18.1	10.663
Gli1CreER;tdtomato	TAC 28 days	181	19.1	9.47644
Gli1CreER;tdtomato	TAC 28 days	237	19.1	12.4084
Cdh5CreER;tdtomato	Sham	120	17.5	6.85714		statistic (graphpad 9): ordinary one-way ANOVA (multiple comparisons)
Cdh5CreER;tdtomato	Sham	123	19	6.47368		Number of families	1
Cdh5CreER;tdtomato	Sham	116	18.2	6.37363		Number of comparisons per family	3
Cdh5CreER;tdtomato	TAC 14 days	175	18.4	9.51087		Alpha	0.05
Cdh5CreER;tdtomato	TAC 14 days	177	18.2	9.72527
Cdh5CreER;tdtomato	TAC 14 days	162	19	8.52632		Tukey's multiple comparisons test	Mean Diff,	95,00% CI of diff,	Below threshold?	Summary	Adjusted P Value			Test details	Mean 1	Mean 2	Mean Diff,	SE of diff,	n1	n2	q	DF
Cdh5CreER;tdtomato	TAC 28 days	190	18	10.3825		Sham vs. TAC 14d	-2.69	-3,812 to -1,568	Yes	***	0.0005	A-B		Sham vs. TAC 14d	6.567	9.257	-2.69	0.381	3	3	9.985	7
Cdh5CreER;tdtomato	TAC 28 days	193	18.1	10.663		Sham vs. TAC 28d	-4.318	-5,368 to -3,269	Yes	****	<0,0001	A-C		Sham vs. TAC 28d	6.567	10.89	-4.318	0.3564	3	4	17.14	7
Cdh5CreER;tdtomato	TAC 28 days	212	18.9	11.2169		TAC 14d vs. TAC 28d	-1.628	-2,678 to -0,5787	Yes	**	0.0063	B-C		TAC 14d vs. TAC 28d	9.257	10.89	-1.628	0.3564	3	4	6.461	7
Cdh5CreER;tdtomato	TAC 28 days	212	18.8	11.2766
Myh11CreER;tdtomato	Sham	166	19	8.73684		statistic (graphpad 9): unpaired t test
Myh11CreER;tdtomato	Sham	141	19	7.42105		Table Analyzed	Column A	vs	Column B		Unpaired t test	P value	P value summary	Are means signif. different? (P < 0.05)	One- or two-tailed P value?	t, df		How big is the difference?	Mean ± SEM of column A	Mean ± SEM of column B	Difference between means	95% confidence interval	R squared		F test to compare variances	F,DFn, Dfd	P value	P value summary	Are variances significantly different?
Myh11CreER;tdtomato	Sham	166	18.9	8.78307		Myh11 ratio heart/tibia	Sham	vs	TAC			0.1434	ns	No	Two-tailed	t=1,817 df=4			8,313 ± 0,4468 N=3	9,177 ± 0,1618 N=3	-0,8633 ± 0,4752	-2,183 to 0,4558	0.4521			7,626, 2, 2	0.2318	ns	No
Myh11CreER;tdtomato	TAC 14 days	170	19	8.94737
Myh11CreER;tdtomato	TAC 14 days	170	18.7	9.09091
Myh11CreER;tdtomato	TAC 14 days	185	19.5	9.48718
Ng2CreER;tdtomato	Sham	112	18	6.22222		statistic (graphpad 9): unpaired t test
Ng2CreER;tdtomato	Sham	113	19	5.94737		Table Analyzed	Column A	vs	Column B		Unpaired t test	P value	P value summary	Are means signif. different? (P < 0.05)	One- or two-tailed P value?	t, df		How big is the difference?	Mean ± SEM of column A	Mean ± SEM of column B	Difference between means	95% confidence interval	R squared		F test to compare variances	F,DFn, Dfd	P value	P value summary	Are variances significantly different?
Ng2CreER;tdtomato	Sham	132	18	7.33333		NG2 ratio heart/tibia	Sham	vs	TAC			0.0423	*	Yes	Two-tailed	t=2,943 df=4			6,500 ± 0,4223 N=3	10,01 ± 1,117 N=3	-3,513 ± 1,194	-6,828 to -0,1989	0.684			6,995, 2, 2	0.2502	ns	No
Ng2CreER;tdtomato	TAC 14 days	202	18.2	11.0989
Ng2CreER;tdtomato	TAC 14 days	212	19	11.1579
Ng2CreER;tdtomato	TAC 14 days	144	18.5	7.78378

## Sheet: Fig. 3g
sample	sample (cluster) size
Fib1 Sham	8185
Fib1 TAC 14d	8123
Fib1 TAC 28d	4048
Atf3-Fib Sham	6094
Atf3-Fib TAC 14d	4963
Atf3-Fib TAC 28d	2121
Fib2 Sham	4046
Fib2 TAC 14d	2822
Fib2 TAC 28d	1634
Fib3 Sham	3825
Fib3 TAC 14d	1987
Fib3 TAC 28d	1359
ECM-Fib Sham	702
ECM-Fib TAC 14d	1363
ECM-Fib TAC 28d	1142
IntFib Sham	783
IntFib TAC 14d	1282
IntFib TAC 28d	426
Wilcoxon rank sum test, unpaired, Bonferroni adjusted p-value
sample	Fibroblast 1_Sham	Fibroblast 1_TAC	Fibroblast 1_TAC_28	Stressed Fibroblast_Sham	Stressed Fibroblast_TAC	Stressed Fibroblast_TAC_28	Fibroblast 2_Sham	Fibroblast 2_TAC	Fibroblast 2_TAC_28	Fibroblast 3_Sham	Fibroblast 3_TAC	Fibroblast 3_TAC_28	ECM-Fibroblast_Sham	ECM-Fibroblast_TAC	ECM-Fibroblast_TAC_28	Interferon Fibroblast_Sham	Interferon Fibroblast_TAC
Fibroblast 1_TAC	0
Fibroblast 1_TAC_28	0	1
Stressed Fibroblast_Sham	1.76876e-263	0	0
Stressed Fibroblast_TAC	1.94451e-65	0	7.72709e-207	0
Stressed Fibroblast_TAC_28	0.265587	0	2.01706e-255	2.98214e-55	2.45907e-35
Fibroblast 2_Sham	7.07889e-155	0	0	2.53307e-06	1.86691e-251	1.09504e-31
Fibroblast 2_TAC	2.65603e-44	1.2329e-258	5.54555e-184	1.94028e-296	1	1.54478e-29	1.61715e-220
Fibroblast 2_TAC_28	7.02916e-08	3.25093e-223	1.38004e-174	1.71224e-145	6.77848e-06	7.64795e-09	2.57895e-108	0.000830441
Fibroblast 3_Sham	1.08795e-123	0	0	1.13864e-09	2.57009e-216	9.60065e-25	1	3.2652e-190	6.85995e-92
Fibroblast 3_TAC	1.576e-55	4.7587e-128	3.91936e-94	4.19348e-256	0.134403	8.37163e-40	1.99452e-199	0.0213349	5.96192e-11	4.7816e-176
Fibroblast 3_TAC_28	1.85543e-10	3.75804e-150	1.38638e-119	6.43592e-129	0.55324	5.57772e-12	5.11767e-97	1	1	4.30406e-84	5.16569e-05
ECM-Fibroblast_Sham	0.000507117	1.7199e-97	2.27955e-82	1.66771e-72	0.169798	9.1651e-06	1.30676e-56	0.627138	1	9.54808e-49	8.39099e-05	1
ECM-Fibroblast_TAC	0	5.26248e-30	4.06758e-31	0	1.15147e-207	1.2051e-237	0	5.66298e-200	9.98557e-193	0	2.20622e-131	2.43943e-147	2.0983e-112
ECM-Fibroblast_TAC_28	0	1.56059e-30	1.93683e-31	0	2.0857e-180	7.51875e-211	0	3.4164e-175	7.18392e-172	0	2.65655e-119	3.2219e-134	2.40868e-104	1
Interferon Fibroblast_Sham	3.04351e-21	5.58622e-238	1.3874e-208	1.28898e-07	2.08103e-54	2.21645e-05	0.146326	2.71586e-56	6.89726e-31	1	1.01059e-61	2.89238e-31	2.44783e-22	4.70926e-207	5.56887e-189
Interferon Fibroblast_TAC	8.89453e-128	2.92245e-23	2.70753e-15	1.12083e-295	1.112e-34	1.0424e-83	1.83471e-253	4.84404e-38	4.42982e-51	1.35017e-230	4.62017e-16	1.0229e-33	9.42388e-29	2.38699e-55	2.73667e-53	9.07142e-104
Interferon Fibroblast_TAC_28	1.03704e-29	6.30773e-17	3.07026e-13	1.21075e-90	4.81093e-05	5.08067e-25	3.88101e-80	1.39753e-06	7.01534e-13	9.33256e-73	0.167613	3.89959e-08	1.14351e-08	3.29867e-37	1.3799e-36	8.01132e-45	1

## Sheet: Fig. 4h
sample	sample (cluster) size
Fib1	20356
Atf3-Fib	13178
Fib2	8502
Fib3	7171
ECM-Fib	3207
IntFib	2491
Wilcoxon rank sum test, unpaired, Bonferroni adjusted p-value
sample	Fibroblast 1	Stressed Fibroblast	Fibroblast 2	Fibroblast 3	ECM-Fibroblast
Stressed Fibroblast	8.31402e-20
Fibroblast 2	6.53198e-42	4.54698e-91
Fibroblast 3	2.08358e-152	3.98308e-70	5.1974e-240
ECM-Fibroblast	2.37663e-179	3.75339e-231	5.67408e-77	0
Interferon Fibroblast	1	8.90749e-05	5.18402e-16	1.29143e-53	5.55315e-99

## Sheet: Fig. 4j
sample	ct-value Gapdh	ct-value aSMA	Δct	ΔΔct	2-(ΔΔct)
empty vector untreated 1	17.2302	20.2679	3.03771	0	1
empty vector untreated 2	17.3128	20.1576	2.84474	-0.192978	1.14312		Statistic (Graphpad 9): RM one-way ANOVA (multiple comparisons)
empty vector untreated 3	17.354	20.1992	2.84516	-0.192557	1.14279		Number of families	1
empty vector TGFb treated 1	17.2432	19.085	1.84182	-1.19589	2.29086		Number of comparisons per family	6
empty vector TGFb treated 2	17.386	19.1818	1.7958	-1.24192	2.36513		Alpha	0.05
empty vector TGFb treated 3	17.2126	19.0879	1.87535	-1.16237	2.23825		Tukey's multiple comparisons test	Mean Diff,	95,00% CI of diff,	Below threshold?	Summary	Adjusted P Value			Test details	Mean 1	Mean 2	Mean Diff,	SE of diff,	n1	n2	q	DF
Tead1 OE untreated 1	17.4298	18.5643	1.13448	-1.90323	3.7405		EV control vs. EV TGFb	-1.203	-1,600 to -0,8049	Yes	**	0.0058	A-B		EV control vs. EV TGFb	1.095	2.298	-1.203	0.0574	3	3	29.63	2
Tead1 OE untreated 2	17.6779	18.9284	1.25049	-1.78722	3.4515		EV control vs. Tead1 control	-2.548	-3,427 to -1,668	Yes	**	0.0064	A-C		EV control vs. Tead1 control	1.095	3.643	-2.548	0.1269	3	3	28.38	2
Tead1 OE untreated 3	17.3541	18.4894	1.13534	-1.90237	3.73828		EV control vs. Tead1 TGFb	-2.788	-4,049 to -1,527	Yes	*	0.0108	A-D		EV control vs. Tead1 TGFb	1.095	3.883	-2.788	0.182	3	3	21.66	2
Tead1 OE TGFb treated 1	17.3332	18.3249	0.991786	-2.04593	4.12939		EV TGFb vs. Tead1 control	-1.345	-2,248 to -0,4419	Yes	*	0.0231	B-C		EV TGFb vs. Tead1 control	2.298	3.643	-1.345	0.1303	3	3	14.59	2
Tead1 OE TGFb treated 2	17.2699	18.4397	1.16983	-1.86789	3.64998		EV TGFb vs. Tead1 TGFb	-1.585	-2,704 to -0,4670	Yes	*	0.0255	B-D		EV TGFb vs. Tead1 TGFb	2.298	3.883	-1.585	0.1614	3	3	13.89	2
Tead1 OE TGFb treated 3	17.6424	18.7274	1.08501	-1.9527	3.87099		Tead1 control vs. Tead1 TGFb	-0.2403	-0,7720 to 0,2914	No	ns	0.2097	C-D		Tead1 control vs. Tead1 TGFb	3.643	3.883	-0.2403	0.07674	3	3	4.429	2
sample	ct-value Gapdh	ct-value Col1a1	Δct	ΔΔct	2-(ΔΔct)
empty vector untreated 1	17.2302	18.0517	0.821465	0	1		Statistic (Graphpad 9): RM one-way ANOVA (multiple comparisons)
empty vector untreated 2	17.3128	18.0031	0.690242	-0.131224	1.09522		Number of families	1
empty vector untreated 3	17.354	17.8839	0.529812	-0.291654	1.22404		Number of comparisons per family	6
empty vector TGFb treated 1	17.2432	16.7833	-0.459882	-1.28135	2.43066		Alpha	0.05
empty vector TGFb treated 2	17.386	16.9639	-0.422036	-1.2435	2.36772		Tukey's multiple comparisons test	Mean Diff,	95,00% CI of diff,	Below threshold?	Summary	Adjusted P Value			Test details	Mean 1	Mean 2	Mean Diff,	SE of diff,	n1	n2	q	DF
empty vector TGFb treated 3	17.2126	16.8812	-0.331367	-1.15283	2.2235		EV control vs. EV TGFb	-1.235	-2,107 to -0,3624	Yes	*	0.0255	A-B		EV control vs. EV TGFb	1.106	2.341	-1.235	0.1259	3	3	13.87	2
Tead1 OE untreated 1	17.4298	17.1573	-0.272516	-1.09398	2.13462		EV control vs. Tead1 control	-0.9443	-1,745 to -0,1439	Yes	*	0.0364	A-C		EV control vs. Tead1 control	1.106	2.051	-0.9443	0.1155	3	3	11.56	2
Tead1 OE untreated 2	17.6779	17.459	-0.218929	-1.04039	2.05679		EV control vs. Tead1 TGFb	-2.134	-2,530 to -1,738	Yes	***	0.0004	A-D		EV control vs. Tead1 TGFb	1.106	3.241	-2.134	0.05716	3	3	52.81	2
Tead1 OE untreated 3	17.3541	17.2049	-0.149201	-0.970666	1.95975		EV TGFb vs. Tead1 control	0.2903	0,1943 to 0,3864	Yes	**	0.0058	B-C		EV TGFb vs. Tead1 control	2.341	2.051	0.2903	0.01386	3	3	29.62	2
Tead1 OE TGFb treated 1	17.3332	16.5279	-0.805297	-1.62676	3.08819		EV TGFb vs. Tead1 TGFb	-0.8997	-2,137 to 0,3378	No	ns	0.0911	B-D		EV TGFb vs. Tead1 TGFb	2.341	3.241	-0.8997	0.1786	3	3	7.124	2
Tead1 OE TGFb treated 2	17.2699	16.4307	-0.839166	-1.66063	3.16155		Tead1 control vs. Tead1 TGFb	-1.19	-2,346 to -0,03375	Yes	*	0.0473	C-D		Tead1 control vs. Tead1 TGFb	2.051	3.241	-1.19	0.1669	3	3	10.09	2
Tead1 OE TGFb treated 3	17.6424	16.668	-0.974399	-1.79586	3.47224
sample	ct-value Gapdh	ct-value Tead1	Δct	ΔΔct	2-(ΔΔct)
empty vector untreated 1	17.2302	24.4129	7.18265	0	1		Statistic (Graphpad 9): RM one-way ANOVA (multiple comparisons)
empty vector untreated 2	17.3128	24.2162	6.90334	-0.279309	1.21361		Number of families	1
empty vector untreated 3	17.354	24.1857	6.83169	-0.350958	1.27541		Number of comparisons per family	6
empty vector TGFb treated 1	17.2432	24.8038	7.56063	0.377981	0.769514		Alpha	0.05
empty vector TGFb treated 2	17.386	24.7823	7.39637	0.213725	0.862308		Tukey's multiple comparisons test	Mean Diff,	95,00% CI of diff,	Below threshold?	Summary	Adjusted P Value			Test details	Mean 1	Mean 2	Mean Diff,	SE of diff,	n1	n2	q	DF
empty vector TGFb treated 3	17.2126	24.6903	7.47774	0.295094	0.815019		EV control vs. EV TGFb	0.3473	-0,1130 to 0,8077	No	ns	0.0851	A-B		EV control vs. EV TGFb	1.163	0.8157	0.3473	0.06644	3	3	7.394	2
Tead1 OE untreated 1	17.4298	18.3494	0.919677	-6.26297	76.7967		EV control vs. Tead1 control	-75.03	-82,96 to -67,11	Yes	****	<0,0001	A-C		EV control vs. Tead1 control	1.163	76.2	-75.03	1.143	3	3	92.82	2
Tead1 OE untreated 2	17.6779	18.6511	0.973214	-6.20944	73.9991		EV control vs. Tead1 TGFb	-63.39	-75,31 to -51,48	Yes	***	0.0005	A-D		EV control vs. Tead1 TGFb	1.163	64.56	-63.39	1.72	3	3	52.14	2
Tead1 OE untreated 3	17.3541	18.2552	0.901076	-6.28157	77.7933		EV TGFb vs. Tead1 control	-75.38	-83,38 to -67,38	Yes	****	<0,0001	B-C		EV TGFb vs. Tead1 control	0.8157	76.2	-75.38	1.155	3	3	92.3	2
Tead1 OE TGFb treated 1	17.3332	18.5772	1.24405	-5.9386	61.3335		EV TGFb vs. Tead1 TGFb	-63.74	-75,93 to -51,56	Yes	***	0.0006	B-D		EV TGFb vs. Tead1 TGFb	0.8157	64.56	-63.74	1.758	3	3	51.26	2
Tead1 OE TGFb treated 2	17.2699	18.3758	1.10592	-6.07673	67.4959		Tead1 control vs. Tead1 TGFb	11.64	-6,851 to 30,13	No	ns	0.1185	C-D		Tead1 control vs. Tead1 TGFb	76.2	64.56	11.64	2.668	3	3	6.168	2
Tead1 OE TGFb treated 3	17.6424	18.8061	1.16375	-6.0189	64.8441

## Sheet: Fig. 6h
mouse genotype	surgery & endpoint	tdTomato+ cells	tdTomato+Ki67+ cells	%tdTomato+Ki67+ of all tdTomato+ cells
Cdh5CreER;tdtomato	Sham	6262	18	0.287448
Cdh5CreER;tdtomato	Sham	12127	133	1.09673
Cdh5CreER;tdtomato	Sham	7764	33	0.425039
Cdh5CreER;tdtomato	TAC 14 days	14067	411	2.92173
Cdh5CreER;tdtomato	TAC 14 days	4749	153	3.22173
Cdh5CreER;tdtomato	TAC 14 days	9637	126	1.30746
Cdh5CreER;tdtomato	TAC 28 days	4107	37	0.900901
Cdh5CreER;tdtomato	TAC 28 days	23449	217	0.925413
Cdh5CreER;tdtomato	TAC 28 days	5681	118	2.0771
Cdh5CreER;tdtomato	TAC 28 days	8582	122	1.42158
statistic (graphpad 9): ordinary one-way ANOVA (multiple comparisons)
Number of families	1
Number of comparisons per family	3
Alpha	0.05
Tukey's multiple comparisons test	Mean Diff,	95,00% CI of diff,	Below threshold?	Summary	Adjusted P Value
Sham vs. TAC 14d	-1.881	-3,559 to -0,2024	Yes	*	0.031	A-B
Sham vs. TAC 28d	-0.7282	-2,298 to 0,8416	No	ns	0.407	A-C
TAC 14d vs. TAC 28d	1.152	-0,4174 to 2,722	No	ns	0.1465	B-C
Test details	Mean 1	Mean 2	Mean Diff,	SE of diff,	n1	n2	q	DF
Sham vs. TAC 14d	0.6031	2.484	-1.881	0.5698	3	3	4.667	7
Sham vs. TAC 28d	0.6031	1.331	-0.7282	0.533	3	4	1.932	7
TAC 14d vs. TAC 28d	2.484	1.331	1.152	0.533	3	4	3.057	7

## Sheet: Fig. 7i
sample	sample (cluster) size
Peri1 Sham	859
Peri1 TAC	712
Peri2 Sham	1090
Peri2 TAC	939
VSMC2 Sham	432
VSMC2 TAC	292
VSMC1 Sham	540
VSMC1 TAC	408
StrVSMC Sham	161
StrVSMC TAC	80
StrPeri Sham	661
StrPeri TAC	342
IntPeri Sham	70
IntPeri TAC	122
Sw Sham	350
Sw TAC	251
Wilcoxon rank sum test, unpaired, Bonferroni adjusted p-value
sample	Pericytes 1_Sham	Pericytes 1_TAC	Pericytes 2_Sham	Pericytes 2_TAC	VSMC 2_Sham	VSMC 2_TAC	VSMC 1_Sham	VSMC 1_TAC	Stressed VSMC_Sham	Stressed VSMC_TAC	Stessed Pericytes_Sham	Stessed Pericytes_TAC	Interferon Pericytes_Sham	Interferon Pericytes_TAC	Schwann cells_Sham
Pericytes 1_TAC	1.48639e-82
Pericytes 2_Sham	0.224081	7.86962e-67
Pericytes 2_TAC	3.20541e-100	1	5.55229e-84
VSMC 2_Sham	1.92524e-53	2.29338e-126	1.02355e-67	4.97186e-143
VSMC 2_TAC	1	3.21312e-45	0.0108254	1.6661e-51	3.65598e-21
VSMC 1_Sham	9.47032e-124	1.1322e-170	3.27515e-144	6.33058e-195	2.40156e-19	1.30668e-56
VSMC 1_TAC	5.63417e-35	6.33536e-99	5.00271e-46	3.85466e-112	1	2.10734e-13	1.8651e-21
Stressed VSMC_Sham	1.0977e-46	3.41431e-72	2.16338e-52	1.97329e-77	1.7195e-06	6.01675e-28	1	1.03798e-07
Stressed VSMC_TAC	0.000155131	3.09951e-25	1.06577e-06	7.36596e-27	0.25693	0.154032	1.87124e-11	1	4.03508e-07
Stessed Pericytes_Sham	0.000176608	5.80253e-93	3.53308e-12	8.39155e-110	9.55882e-28	1	8.98807e-86	1.63546e-16	3.34515e-33	0.73738
Stessed Pericytes_TAC	9.69795e-25	0.0302377	5.69565e-17	0.000933209	1.2694e-66	4.0494e-18	3.21292e-98	2.2393e-51	6.97206e-50	1.01318e-14	1.37602e-34
Interferon Pericytes_Sham	1	2.24703e-14	1	1.21828e-15	1.20976e-08	1	3.3225e-23	1.68254e-05	5.33499e-16	1	1	7.07869e-07
Interferon Pericytes_TAC	3.39687e-12	1	1.00618e-08	1	4.46834e-32	6.68162e-11	1.28895e-45	1.66807e-25	1.30071e-30	5.3213e-11	1.2338e-16	1	3.2702e-05
Schwann cells_Sham	4.5417e-38	1	1.57723e-31	1	7.13895e-72	4.57268e-27	6.65011e-101	6.8279e-59	7.10531e-51	1.15853e-17	5.21728e-46	0.00176451	7.4621e-10	1
Schwann cells_TAC	6.01676e-23	1	2.23043e-17	1	4.75056e-53	7.3743e-18	8.9734e-76	2.38998e-42	4.38564e-42	5.89518e-14	6.61091e-30	1	3.36259e-07	1	1

## Sheet: Supp Fig. 1a
mouse genotype	surgery & endpoint	AV Peak Pressure [mmHg]	4D Ejection Fraction [%]	comment on missing data
Gli1CreER;tdtomato	TAC 14 days	12.674	69.048
Gli1CreER;tdtomato	TAC 14 days	3.553	46.104
Gli1CreER;tdtomato	TAC 14 days	5.203	71.136
Gli1CreER;tdtomato	TAC 14 days	41.761	37.816
Gli1CreER;tdtomato	TAC 14 days	31.984	46.932
Gli1CreER;tdtomato	TAC 28 days	35.038	60.19
Gli1CreER;tdtomato	TAC 28 days	12.75	42.05
Gli1CreER;tdtomato	TAC 28 days	35.26	46.35
Gli1CreER;tdtomato	TAC 28 days	-/-	23.8	no flow measurable
Gli1CreER;tdtomato	TAC 28 days	35.151	53.03
Cdh5CreER;tdtomato	TAC 14 days	24.41	62.23
Cdh5CreER;tdtomato	TAC 14 days	43.68	51.66
Cdh5CreER;tdtomato	TAC 14 days	12.67	44.49
Cdh5CreER;tdtomato	TAC 14 days	35.76	50.69
Cdh5CreER;tdtomato	TAC 28 days	-/-	50.56	no flow measurable
Cdh5CreER;tdtomato	TAC 28 days	43.98	41.85
Cdh5CreER;tdtomato	TAC 28 days	24.84	32.04
Cdh5CreER;tdtomato	TAC 28 days	42.11	-/-	4D not synchronous
Gli1CreER;tdtomato	Sham 28 days	2.08	64.93
Cdh5CreER;tdtomato	Sham 14 days	3.47	67.91
Cdh5CreER;tdtomato	Sham 14 days	1.83	69.71
Cdh5CreER;tdtomato	Sham 28 days	2.52	56.79
Cdh5CreER;tdtomato	Sham 28 days	2.19	69.34
Statistics (performed with Graphpad 9)
Data: AV Peak Pressure [mmHg]
ordinary one-way ANOVA
Number of families	1
Number of comparisons per family	4
Alpha	0.05
Dunnett's multiple comparisons test	Mean Diff,	95,00% CI of diff,	Below threshold?	Summary	Adjusted P Value	A-?
Sham (14d+28d) vs. Gli1 14d	-16.61	-37,31 to 4,081	No	ns	0.137	B	Gli1 14d
Sham (14d+28d) vs. Gli1 28d	-27.13	-49,08 to -5,182	Yes	*	0.0137	C	Gli1 28d
Sham (14d+28d) vs. Cdh5 14d	-26.71	-48,66 to -4,762	Yes	*	0.0152	D	Cdh5 14d
Sham (14d+28d) vs. Cdh5 28d	-34.56	-58,45 to -10,66	Yes	**	0.0042	E	Cdh5 28d
Test details	Mean 1	Mean 2	Mean Diff,	SE of diff,	n1	n2	q	DF
Sham (14d+28d) vs. Gli1 14d	2.418	19.03	-16.61	7.592	5	5	2.188	16
Sham (14d+28d) vs. Gli1 28d	2.418	29.55	-27.13	8.052	5	4	3.37	16
Sham (14d+28d) vs. Cdh5 14d	2.418	29.13	-26.71	8.052	5	4	3.317	16
Sham (14d+28d) vs. Cdh5 28d	2.418	36.98	-34.56	8.766	5	3	3.942	16
Data: 4D Ejection Fraction [%]
ordinary one-way ANOVA
Number of families	1
Number of comparisons per family	4
Alpha	0.05
Dunnett's multiple comparisons test	Mean Diff,	95,00% CI of diff,	Below threshold?	Summary	Adjusted P Value	A-?
Sham (14d+28d) vs. Gli1 14d	11.53	-7,476 to 30,53	No	ns	0.3327	B	Gli1 14d
Sham (14d+28d) vs. Gli1 28d	20.65	1,648 to 39,66	Yes	*	0.0312	C	Gli1 28d
Sham (14d+28d) vs. Cdh5 14d	13.47	-6,688 to 33,63	No	ns	0.2568	D	Cdh5 14d
Sham (14d+28d) vs. Cdh5 28d	24.25	2,309 to 46,20	Yes	*	0.0281	E	Cdh5 28d
Test details	Mean 1	Mean 2	Mean Diff,	SE of diff,	n1	n2	q	DF
Sham (14d+28d) vs. Gli1 14d	65.74	54.21	11.53	7.026	5	5	1.641	17
Sham (14d+28d) vs. Gli1 28d	65.74	45.08	20.65	7.026	5	5	2.939	17
Sham (14d+28d) vs. Cdh5 14d	65.74	52.27	13.47	7.452	5	4	1.807	17
Sham (14d+28d) vs. Cdh5 28d	65.74	41.48	24.25	8.113	5	3	2.989	17

## Sheet: Supp. Fig. 3e
sample	sample (cluster) size
Fib Sham	22806
Fib TAC 14d	20065
Fib TAC 28d	10641
EC Sham	3876
EC TAC 14d	5157
EC TAC 28d	5375
Mural Sham	4439
Mural TAC 14d	3170
Mural TAC 28d	128
Int Sham	256
Int TAC 14d	582
Int TAC 28d	196
Sw Sham	243
Sw TAC 14d	189
Sw TAC 28d	0
LymEC Sham	110
LymEC TAC 14d	76
LymEC TAC 28d	62
Prol Sham	58
Prol TAC 14d	133
Prol TAC 28d	40
ECM scores per genotype
Wilcoxon rank sum test, unpaired, Bonferroni adjusted p-value
sample	Col1a1	Pdgfrb	Gli1	Cdh5	Myh11
Pdgfrb	7.68096e-298
Gli1	4.37156e-19	1.47946e-235
Cdh5	0	0	0
Myh11	0	0	0	0
Ng2	0	0	0	0	1
ECM scores per cluster
Wilcoxon rank sum test, unpaired, Bonferroni adjusted p-value
sample	EC_Sham	EC_TAC	EC_TAC_28	Fib_Sham	Fib_TAC	Fib_TAC_28	Int_Sham	Int_TAC	Int_TAC_28	LymEC_Sham	LymEC_TAC	LymEC_TAC_28	Mural_Sham	Mural_TAC	Mural_TAC_28	Prol_Sham	Prol_TAC	Prol_TAC_28	Sw_Sham
EC_TAC	9.47767e-52
EC_TAC_28	1.01002e-15	2.76815e-10
Fib_Sham	0	0	0
Fib_TAC	0	0	0	0
Fib_TAC_28	0	0	0	0	4.50315e-19
Int_Sham	1.32841e-128	1.08164e-126	8.89625e-129	9.83114e-07	9.69908e-69	3.06689e-54
Int_TAC	2.20373e-283	2.09724e-283	1.03222e-288	3.26798e-42	1.08827e-05	0.55691	4.54028e-24
Int_TAC_28	6.54876e-83	5.09958e-78	1.0797e-80	0.351567	1.9992e-11	3.35026e-07	0.000363335	0.0542824
LymEC_Sham	9.22177e-19	4.23705e-11	1.62142e-13	4.6193e-71	4.88827e-71	1.15931e-70	5.39644e-38	1.39166e-46	1.96775e-24
LymEC_TAC	3.55819e-24	6.16752e-18	1.14478e-19	5.29001e-47	2.78201e-48	7.09199e-48	1.82748e-26	9.5276e-32	1.05329e-16	1
LymEC_TAC_28	7.5757e-18	4.61297e-13	1.66717e-14	7.06965e-40	6.73757e-40	9.67319e-40	6.13262e-24	4.89038e-27	9.59622e-15	1	1
Mural_Sham	0	0	0	0	0	0	6.59048e-110	4.4515e-239	4.11624e-54	1.07773e-14	0.00227712	0.430481
Mural_TAC	0	0	0	0	0	0	6.65707e-101	1.68959e-216	9.98941e-48	1.69874e-34	7.45057e-16	5.11153e-10	7.98393e-170
Mural_TAC_28	1.27053e-69	2.45396e-65	4.08898e-66	2.31577e-45	2.89002e-63	6.08532e-60	5.29973e-18	2.79468e-34	3.07918e-13	1.63625e-16	3.17453e-08	9.19486e-06	6.39526e-08	1
Prol_Sham	1.66844e-12	3.79706e-18	3.00115e-15	2.36494e-37	2.43478e-37	3.05297e-37	8.03345e-28	4.56027e-32	2.43601e-24	3.23082e-16	2.3839e-17	6.49091e-15	4.8013e-34	2.16514e-35	1.6992e-24
Prol_TAC	0.0138835	3.00802e-08	3.32257e-05	6.66104e-67	3.06002e-75	1.85027e-73	3.94467e-36	2.69206e-53	1.25351e-31	1.6869e-07	2.00304e-09	2.56381e-07	9.85262e-33	6.96443e-36	1.52538e-20	0.0136935
Prol_TAC_28	0.0122087	2.76103e-06	0.000186662	1.34351e-25	1.35996e-25	1.5191e-25	2.38243e-19	9.66967e-22	1.62356e-16	1.25744e-09	4.48077e-12	6.14622e-10	1.28047e-22	4.25449e-24	1.80102e-18	1	1
Sw_Sham	1.25417e-123	9.6854e-117	2.71691e-118	8.87507e-156	5.52434e-156	5.56685e-154	1.60151e-58	1.8142e-79	3.67738e-30	3.79647e-19	3.29609e-08	0.00030064	6.97463e-07	3.42375e-05	1	2.29671e-28	1.60802e-22	1.76969e-20
Sw_TAC	2.77772e-100	3.15121e-94	2.32005e-95	9.7812e-120	5.70693e-121	1.57433e-119	5.77119e-50	2.08609e-65	2.99233e-26	1.21529e-17	1.07258e-07	0.000366937	1.28751e-05	0.00322763	1	2.49121e-27	5.06019e-21	5.85914e-20	1
Collagen scores per cluster
Wilcoxon rank sum test, unpaired, Bonferroni adjusted p-value
sample	EC_Sham	EC_TAC	EC_TAC_28	Fib_Sham	Fib_TAC	Fib_TAC_28	Int_Sham	Int_TAC	Int_TAC_28	LymEC_Sham	LymEC_TAC	LymEC_TAC_28	Mural_Sham	Mural_TAC	Mural_TAC_28	Prol_Sham	Prol_TAC	Prol_TAC_28	Sw_Sham
EC_TAC	6.60386e-120
EC_TAC_28	1	1.3187e-158
Fib_Sham	0	0	0
Fib_TAC	0	0	0	0
Fib_TAC_28	0	0	0	0	1.28874e-36
Int_Sham	1.48109e-134	4.37458e-131	7.73719e-137	0.459553	2.60885e-48	1.60486e-33
Int_TAC	3.48354e-293	1.40829e-288	5.1444e-305	1.5954e-50	0.307242	1	1.48124e-20
Int_TAC_28	8.18495e-90	1.66352e-80	1.65527e-91	1	7.741e-11	1.30425e-05	0.277076	0.00164848
LymEC_Sham	2.21887e-15	9.54753e-31	2.3304e-16	4.65093e-71	4.73616e-71	1.11853e-70	2.7724e-46	8.86681e-57	1.50102e-39
LymEC_TAC	0.00483108	2.88022e-11	0.00276911	3.30884e-46	4.87824e-48	1.84753e-47	7.07738e-32	3.59534e-39	1.29643e-27	1
LymEC_TAC_28	0.000567738	7.99804e-12	0.00029919	6.38242e-40	6.21778e-40	8.29943e-40	3.6982e-29	1.42878e-33	4.60614e-25	1	1
Mural_Sham	0	0	0	0	0	0	9.19268e-100	7.37131e-243	2.6113e-58	1.54326e-50	1.54602e-25	1.24623e-25
Mural_TAC	0	0	0	0	0	0	3.08415e-57	2.8181e-191	1.82881e-39	2.72178e-61	1.07285e-34	1.62002e-33	1.09665e-218
Mural_TAC_28	2.23509e-43	1.66383e-30	1.69043e-44	6.46862e-39	1.27007e-57	5.279e-53	2.34931e-17	7.3917e-35	3.75958e-14	3.40043e-29	3.66157e-18	1.01836e-18	0.321526	0.139977
Prol_Sham	0.903494	3.70148e-09	0.944889	2.49705e-37	2.49613e-37	3.20828e-37	8.28956e-27	2.89555e-31	5.13892e-23	0.0440773	1	1	5.63066e-23	6.01151e-31	2.76855e-17
Prol_TAC	0.0433771	1	0.0242058	4.90757e-52	5.07975e-64	3.45831e-61	5.38956e-28	1.05368e-44	5.33707e-24	6.92941e-13	8.76175e-05	1.41369e-05	2.08629e-13	7.31681e-27	6.34799e-09	0.0102576
Prol_TAC_28	1	0.00406643	1	1.46032e-25	1.40107e-25	1.60941e-25	4.30958e-19	1.40082e-21	3.84035e-16	0.0183328	1	1	1.9127e-13	5.02446e-20	1.67726e-11	1	1
Sw_Sham	2.63455e-141	6.72591e-138	7.46616e-144	1.35213e-63	1.29565e-115	5.44397e-101	2.22194e-17	2.66411e-56	3.39574e-16	6.32827e-48	1.54378e-31	7.79753e-31	3.23902e-66	1.03756e-09	6.69654e-07	2.09259e-29	9.39854e-25	5.6375e-21
Sw_TAC	8.5656e-116	1.03315e-115	2.76124e-117	3.83627e-36	6.3918e-81	1.23997e-68	1.73965e-09	3.4121e-41	5.47322e-11	1.17745e-44	1.79227e-30	9.20699e-30	1.0798e-69	1.65616e-18	4.57945e-10	2.45577e-28	2.27479e-24	9.26007e-21	1
Proteoglycan scores per cluster
Wilcoxon rank sum test, unpaired, Bonferroni adjusted p-value
sample	EC_Sham	EC_TAC	EC_TAC_28	Fib_Sham	Fib_TAC	Fib_TAC_28	Int_Sham	Int_TAC	Int_TAC_28	LymEC_Sham	LymEC_TAC	LymEC_TAC_28	Mural_Sham	Mural_TAC	Mural_TAC_28	Prol_Sham	Prol_TAC	Prol_TAC_28	Sw_Sham
EC_TAC	1
EC_TAC_28	7.65466e-39	3.05409e-38
Fib_Sham	0	0	0
Fib_TAC	0	0	0	0
Fib_TAC_28	0	0	0	0	0.329033
Int_Sham	8.95369e-129	6.26374e-131	1.59722e-134	0.812505	1.27661e-27	3.8792e-24
Int_TAC	2.87523e-284	1.539e-295	1.64466e-303	1.426e-13	0.000772232	0.0404783	2.61206e-08
Int_TAC_28	6.85371e-78	1.70781e-79	5.56121e-85	1	9.04359e-07	1.483e-05	1	0.975364
LymEC_Sham	2.25008e-13	1.36511e-13	7.15574e-07	4.32472e-71	4.60934e-71	1.01304e-70	2.2789e-44	2.04176e-55	1.07495e-35
LymEC_TAC	1.89253e-08	1.05998e-08	0.000278637	1.89821e-48	7.68729e-49	1.2464e-48	2.5475e-33	9.62017e-40	2.42831e-27	1
LymEC_TAC_28	8.81938e-06	9.7616e-06	0.0397406	6.0243e-40	6.09785e-40	7.8359e-40	2.863e-28	3.362e-33	3.89175e-23	1	1
Mural_Sham	2.81826e-56	1.68428e-88	3.58886e-214	0	0	0	1.65637e-121	4.31785e-274	9.95687e-70	4.74708e-25	6.27426e-16	1.87463e-12
Mural_TAC	4.16142e-76	9.09295e-111	4.5571e-229	0	0	0	3.36998e-115	5.69551e-255	9.94573e-66	4.28703e-28	6.85608e-18	2.04218e-14	0.00533724
Mural_TAC_28	1.51894e-39	1.36953e-42	5.74362e-49	1.68234e-49	1.95722e-61	4.83072e-60	4.20706e-23	1.60478e-36	3.87671e-15	1.02721e-28	6.71532e-21	2.37511e-19	4.46408e-27	3.35816e-22
Prol_Sham	1.83346e-05	1.26721e-05	0.0437263	2.43075e-37	2.44722e-37	3.04953e-37	5.46677e-27	4.08228e-31	4.92166e-22	1	1	1	7.74129e-12	1.70864e-13	5.87748e-19
Prol_TAC	1	1	1	6.4462e-71	2.13782e-76	1.84744e-75	4.02653e-39	1.52588e-54	1.40874e-30	0.00504025	0.0400738	0.659976	1.71339e-06	9.64948e-09	4.49211e-15	0.874459
Prol_TAC_28	5.97941e-05	3.3833e-05	0.0289372	1.36466e-25	1.36529e-25	1.51738e-25	8.24721e-20	3.9886e-22	1.51628e-16	1	1	1	9.66906e-10	5.29816e-11	5.63303e-15	1	0.356656
Sw_Sham	4.99787e-58	5.34327e-61	1.48198e-41	1.42741e-156	2.27816e-156	1.00553e-154	8.14757e-75	6.44688e-106	8.88623e-60	1	1	0.839136	2.54401e-86	1.3852e-91	9.22268e-47	0.134818	1.50801e-12	1
Sw_TAC	3.04347e-41	3.38849e-43	3.51022e-28	9.9288e-122	8.59165e-122	9.03675e-121	9.50308e-65	1.44569e-87	3.84475e-52	1	1	1	1.34217e-63	3.86157e-68	2.02809e-41	0.772341	1.45824e-09	1	1

## Sheet: Supp. Fig. 4d
sample	sample (cluster) size
Fib1 Sham	8185
Fib1 TAC 14d	8123
Fib1 TAC 28d	4048
Atf3-Fib Sham	6094
Atf3-Fib TAC 14d	4963
Atf3-Fib TAC 28d	2121
Fib2 Sham	4046
Fib2 TAC 14d	2822
Fib2 TAC 28d	1634
Fib3 Sham	3825
Fib3 TAC 14d	1987
Fib3 TAC 28d	1359
ECM-Fib Sham	702
ECM-Fib TAC 14d	1363
ECM-Fib TAC 28d	1142
IntFib Sham	783
IntFib TAC 14d	1282
IntFib TAC 28d	426
Protortion test by scProportionTest
clusters	Sham	TAC	TAC_28	obs_log2FD	pval	FDR	boot_mean_log2FD	boot_CI_2.5	boot_CI_97.5
ECM-Fib	0.0297017	0.0663583		1.15973	9.999e-05	9.999e-05	1.16014	1.0322	1.28958
Fib1	0.346308	0.395472		0.191519	9.999e-05	9.999e-05	0.191569	0.156492	0.226928
Fib2	0.171187	0.13739		-0.31729	9.999e-05	9.999e-05	-0.317198	-0.381268	-0.253201
Fib3	0.161836	0.0967381		-0.742379	9.999e-05	9.999e-05	-0.742597	-0.815882	-0.669884
IntFib	0.0331288	0.0624148		0.913801	9.999e-05	9.999e-05	0.913344	0.789749	1.04185
StrFib	0.257838	0.241626		-0.0936884	9.999e-05	9.999e-05	-0.0936869	-0.141323	-0.0476194
ECM-Fib	0.0297017		0.106431	1.84129	9.999e-05	0.000119988	1.8412	1.71185	1.97428
Fib1	0.346308		0.37726	0.123502	9.999e-05	0.000119988	0.123477	0.0799618	0.165976
Fib2	0.171187		0.152283	-0.168814	9.999e-05	0.000119988	-0.169342	-0.246524	-0.0936694
Fib3	0.161836		0.126654	-0.35364	9.999e-05	0.000119988	-0.35371	-0.437546	-0.272332
IntFib	0.0331288		0.0397018	0.261116	0.00089991	0.00089991	0.260294	0.0904908	0.424822
StrFib	0.257838		0.19767	-0.38337	9.999e-05	0.000119988	-0.383525	-0.446612	-0.320095
ECM-Fib		0.0663583	0.106431	0.681563	9.999e-05	0.000149985	0.68158	0.574648	0.788096
Fib1		0.395472	0.37726	-0.0680172	0.00079992	0.00079992	-0.0680304	-0.1108	-0.0256152
Fib2		0.13739	0.152283	0.148476	0.00019998	0.000239976	0.14908	0.0675863	0.228933
Fib3		0.0967381	0.126654	0.38874	9.999e-05	0.000149985	0.387548	0.291044	0.483163
IntFib		0.0624148	0.0397018	-0.652685	9.999e-05	0.000149985	-0.651802	-0.807432	-0.502347
StrFib		0.241626	0.19767	-0.289682	9.999e-05	0.000149985	-0.290317	-0.355954	-0.224849

## Sheet: Supp. Fig. 4g
sample	sample (cluster) size
Fib1 Sham	8185
Fib1 TAC 14d	8123
Fib1 TAC 28d	4048
Atf3-Fib Sham	6094
Atf3-Fib TAC 14d	4963
Atf3-Fib TAC 28d	2121
Fib2 Sham	4046
Fib2 TAC 14d	2822
Fib2 TAC 28d	1634
Fib3 Sham	3825
Fib3 TAC 14d	1987
Fib3 TAC 28d	1359
ECM-Fib Sham	702
ECM-Fib TAC 14d	1363
ECM-Fib TAC 28d	1142
IntFib Sham	783
IntFib TAC 14d	1282
IntFib TAC 28d	426
Wilcoxon rank sum test, unpaired, Bonferroni adjusted p-value
sample	Fibroblast 1_Sham	Fibroblast 1_TAC	Fibroblast 1_TAC_28	Stressed Fibroblast_Sham	Stressed Fibroblast_TAC	Stressed Fibroblast_TAC_28	Fibroblast 2_Sham	Fibroblast 2_TAC	Fibroblast 2_TAC_28	Fibroblast 3_Sham	Fibroblast 3_TAC	Fibroblast 3_TAC_28	ECM-Fibroblast_Sham	ECM-Fibroblast_TAC	ECM-Fibroblast_TAC_28	Interferon Fibroblast_Sham	Interferon Fibroblast_TAC
Fibroblast 1_TAC	0
Fibroblast 1_TAC_28	0	0.177505
Stressed Fibroblast_Sham	6.02406e-278	0	0
Stressed Fibroblast_TAC	1.2573e-50	2.13325e-294	4.49399e-178	0
Stressed Fibroblast_TAC_28	0.0134135	0	6.36741e-235	7.91433e-66	1.00005e-36
Fibroblast 2_Sham	0	0	0	3.59158e-121	0	1.70346e-188
Fibroblast 2_TAC	6.23539e-56	0	0	1.83033e-22	2.05622e-127	2.46114e-11	4.99152e-161
Fibroblast 2_TAC_28	3.91875e-71	0	0	1	4.33729e-128	4.65661e-23	3.59349e-64	0.000212126
Fibroblast 3_Sham	0	0	0	1.77234e-81	0	1.12251e-156	0.642032	1.28318e-124	6.42657e-47
Fibroblast 3_TAC	1.1351e-17	0	6.37624e-271	9.08779e-35	1.69634e-62	0.122645	1.4217e-153	0.0808087	5.22139e-11	1.4841e-123
Fibroblast 3_TAC_28	1.21522e-60	0	1.14564e-286	1	3.59129e-106	3.12812e-20	5.63018e-48	0.000111139	1	8.0544e-35	1.35113e-10
ECM-Fibroblast_Sham	1.4526e-60	5.64732e-232	6.7503e-202	0.687962	3.44996e-90	1.91291e-26	2.61339e-14	4.69516e-12	0.0363443	9.70869e-09	1.57547e-17	0.399229
ECM-Fibroblast_TAC	1.40402e-139	4.26662e-06	0.164867	0	3.18429e-54	3.12206e-106	0	1.37143e-189	7.63265e-185	0	7.6835e-130	2.52438e-161	2.41664e-135
ECM-Fibroblast_TAC_28	4.67287e-38	5.11351e-42	2.68747e-28	2.07849e-172	2.02338e-05	4.6025e-37	3.16708e-282	3.43714e-85	2.34389e-95	1.07673e-252	1.15001e-53	2.29528e-85	3.14138e-81	4.49775e-10
Interferon Fibroblast_Sham	8.77605e-41	3.16563e-237	5.67534e-203	1	4.78239e-75	9.81442e-16	1.60285e-36	0.00682081	1	2.52112e-26	1.80585e-07	1	0.294918	1.39661e-128	7.41252e-69
Interferon Fibroblast_TAC	1.99351e-63	1.55168e-39	2.80348e-25	1.09679e-226	3.52029e-13	5.26204e-54	0	4.38778e-115	5.06673e-122	5.02028e-304	1.62288e-73	1.64044e-106	7.20297e-97	1.8827e-07	1	1.02111e-86
Interferon Fibroblast_TAC_28	8.01786e-06	3.53465e-33	4.46221e-26	2.9882e-52	1	2.56821e-08	3.09726e-99	1.80744e-24	3.09257e-33	2.47651e-88	1.37247e-14	1.2959e-30	1.4542e-36	8.58538e-14	0.832793	8.75714e-29	0.0104485

[truncated: 6 more sheets: Supp. Fig. 5g, Supp. Fig. 8d, Supp. Fig. 8e, Supp. Fig. 8g, Supp. Fig. 9e, Supp. Fig. 10f]
